# Supplementary material for: Recurrent evolution of adhesive defence systems in amphibians by parallel shifts in gene expression
Source: Nat Commun. 2024 Jul 10;15:5612. doi: 10.1038/s41467-024-49917-3 (PMC11237159; doi:10.1038/s41467-024-49917-3)
Supplement: Supplementary file 6 — Dataset 2 [file 41467_2024_49917_MOESM6_ESM.txt]

>Rhinatrema_bivittatum_LOC115075931
TYFCTTFMQNSEQNASQAQYEMRITARNDNTRVSVSINQHDYKSELTLNKDKTVSVELPSVVEIYGSTRFKHTIQINSSDLISIASLSQKLSTLDTSVVYPKDKLGKEYFVVTPKYGPSDAVKEFAVVAHDKPCSIVIEVKGQVVFDGRTYAKDSTLLLTLEKFEAIQIQTTDDLTGSNVKSNDTVAVLCGHSCTWLNGQCNHVYEQVLPVARWGTRYLIPPLSCQRNYDIVYVIASQKTNVTYQSGLIKSSKVLESGETLQLEVKATKPLDIHANFGVQCIFFSTGGRALRYVYEPFLMNILAVSSYCKRYYAYGQRNIDNYVVIIAETSETSAITFDNKTSSLTWTQIPDSGYSWAEYQYGNSFTSHIVEGKKSFGLQSFGIASFKGYGSPAAC
>Rhinatrema_bivittatum_LOC115075650
KEFITTFMENYQLKYGQGRFQVICTGFFPSTSVTISVNKSNFKKVFTLNERQTMSIQIPPSVESSGGTKSCNTVIIQADKDITVLASNYKQYSADTSIVYPVSELGTEYYLVTPNGEPAEAFKEMSIATYQDENTVDIYLKGPVRYQEQNYDAGSKLTIKLQALEAVQLQSKADLTGTRIVTQMPAAVFTGHTCTMIRTKCNHVFEQLQPVSKWGTSFIVPSLSYQTRTDIAYVVASQPTQVNYQTGNTKESRNLVAGQFLKLEIKDHTAMFISANVGIQVMFLHTGWDNGKGVLYDPFLMSIPDIASYCTGYYVYGQPDFENYAIMIAKTSATAQVAYDKRPLSSVRWQQIEGTEYSWGEYGFGSGFSFHLIDHLNTPFGLLNFGTAHMNGYGSPAIC
>Rhinatrema_bivittatum_LOC115075651
KEFITTFMEDCQTNCPPDRFQVTITGYTNSTSVTISLNQFNFTKTFTVNEQQTVSVQIPSSIEISGNTKSSKTVIIQADNDISVLSSNADTSVLLPVQELDTEYYLVTPNEGLSEVLNEFSITAYQGTTIDIDLNGSLTYQNQNYDTGSKLTIALQSFESIQLQSIDDLTGTRIVAQNPVAVMTGHSCTTMSTNCSHVYEQLQPVSKWGTTYIVPPVSDQAKPVSKRDTTYLVPPLSDQAKPDIAYVVASQPTQVNYETGSTKESKNLGAGEFLQLEVTDALSISADVGVQVVLWHTGWDSVKGYVHGPFLTTIPDNASYCTDYYIHGQQGFTNYAVIIAKTSATAELEFDGKPLSSVNWQQIADTEYSWGEFNFGSDFSFHLIDHPNSPFELLSVGSADTEGYGSSAVC
>Rhinatrema_bivittatum_LOC115075937_d1
MEFITAYMSNSNQKVPGDLRLLITGFQPATRCTIILNKSKFKMEVLVEKRETISIPIPQEAELAGSDMFSSSVKVQCDKPITLVSVNSKGPSADSAIVYPLHFLGNEYYISTPSGEASGNMKEIAVITYNYDNQCDLYITGAVTLQNRKYPAGSKLTLPFKSLEVAQIQSSDNLSGSRVVCQRPAVVLSGHNCYGQRRGCAHKYTQLQPVSIWGTSYIVPNYSFQTKNDVVEVIASKNCKLHYKYGPSEGTKDLVAGQVIPFQLVHRDALCLSADVGIQVVLYSAGGLVEGKEIDSFQMNIHDTATFCTSYIIYGQKSIERNYALILVKNSATSGILFDGQSINNIQWKPIAGTDYSFGEFKYGGGSSFHIVQHATVPFGLTSMGFSDKASYAFPVLC
>Rhinatrema_bivittatum_LOC115075937_d2
LEFLTTFMANQDPKVPGDFKIWIQCFHSPTSVTIWVNKSDFKKKVTMNKWETVSISIPQAAELHGTDISKKSVIVQSDKPITVNSVNSKYRSVEKAIIYPVQYSGKEYYVFTPNVEKTPFKSEFAIITNCPNTVDIYLTATVTHRNRSYPKGSKMTVSLETYDVLQMQSSGDLSGTIIRSQKPVILTCGHSCFSKNSGCDLVFKQVQPASSWGTDYIVPARPFQQLSDIVSIVASKNTQVNYKVGDKQGTKNLVPGEVWQMELKGSETLAANASHGIQLFFLYTGGVVEGKEIDPFLVDIPDTASYCNSYIMYEQESNDLCYAVIIAKSSATSEILLDGQTLSNIQWIRVAGKDYSIGQLKFGRGYCFHTVQHPTVPFGFLTASFSKRSGSGSRGHC
>Rhinatrema_bivittatum_LOC115075937_d3
LEFLTTFMANQDPKVPGDFKIWIQCFHSPTSVTIWVNKSDFKKKVTMNKWETVAISIPQAAELHGTDISKKSIIVQSDKPITANSVNSKYRSVEKAIIYPVQYSGKEYYISTPSVEKTSFKSEFAIITNCPNIVDIYLTAPVTHRNRSYPKGSKMTVSLETYDVLQMQSSGDLSGTRILCQKPVTVMCGHSCFSKNSGCDLVIKQAQPASSWGTDYIVPPRPFQQLSDIVSIVASKNTQVNYEVGDKQGTKNLVPGEVWQMELKGPETLAVHASHGIQLFFLSTGGVVEGEEIDPFLVDITDTASYCNSYIMYEQESNDLNYAVIIVNSSATSKILFDGQTLSNIQWTRVARTDYSFGQLKFVRGYGFHTLQHPTVPFALLTASFSERSGSGSRGLC
>Rhinatrema_bivittatum_LOC115076231
KEFITVFIENYLVNFQQTKFHVIITGYHSETSITVSLNKSYFKKEIRLNERQTMSVQTPITAEIFGCTKSFKIVIIQADKDITVVSSNYKLLSTDTSIVYPVPELGTEYYIVTPNGEPQQFSKEFAIAAYQETNTIEVYLKGSVRYEKQNYDAGSKLTITLQALEAVQLQSKDDLTGTRIVAQKPVAVFTGHSCTMIRTKCNHVFEQLQPVSKWGTSFIVPSLSYQTNVDIAYVVASQPTRVDYQTGNTKESRNLEAGQFLKLEVREHSAIFISANVGIQVTFFSTGWDSGKGVQYDPFLMTIPDIASYCRAYYIYGQQDFENHAIIIIKTSATAQVNYDKKPLTSVKWQQVEGTEYSWGEYITGSGFSFHQLDHDNTPFGLLSFGTAHMNAYGSPAVC
>Rhinatrema_bivittatum_LOC115075648
FITVFIENYLVNFQQTKFHVIITGYHSETSITVSLNKSYFKKEIRLNERQTMSVQTPITAEIFGCTKSFKIVIIQADKDITVVSSNYKLLSTDTSIVYPVPELGTEYYIVTPNGEPQQFSKEFAIAAYQETNTIEVYLKGSVRYEKQNYDAGSKLTITLQALEAVQLQSKDDLTGTRIVAQKPVAVFTGHSCTMIRTKCNHVFEQLQPVSKWGTSFIVPSLSYQTNVDIAYVVASQPTRVDYQTGNTKESRNLEAGQFLKLEVREHSAIFISANVGIQVTFFSTGWDSGKGVQYDPFLMTIPDIASYCRAYYIYGQQDFENHAIIIIKTSATAQVNYDKKPLTSVKWQQVEGTEYSWGEYITGSGFSFHQLDHDNTPFGLLSFGTAHMNAYGSPAVC
>Rhinatrema_bivittatum_NOLOC1
FITVFMQNYQANSGHPNFELYISAYSSSTTIMISVNGDSFRKAFKLDEQQTMAVQIPIPEMSGSGLFSRTVIVNADKDISVLSLNSETESSDTAVVYPVDELGTEYYILTPPEGPKESFTEFAIVAYKDPTRITLSLQGAVNFQNQTYSAGTELIINLEPYYVVQLQSMDDLSGTRVVSNQPVAVLSGNTCSSKNTKCNHVFEQLLPVSSWSTTLIVTPLSFQTKYDLVYLVASQNTKVDYQYGSSRVTKNLIAGQVLLLQVQMPNPLYINASAGVQVLFFGTGGKKRDLSFDTFLMTIPGISDYCTSYNIHEQEDFQNYAIIVAKTSAAAGITFDKQSLSGVQWRQIPGTEYSWGEYNFNTKSIVHFVQHPSVPFGLLNIGISESNAYGEPAIC
>Rhinatrema_bivittatum_NOLOC2
FITGFMQNAGKSMRNTQLNLTITAYSSPTSVSISINSISKWALTLQKGETTTIQLPKSVEMIGTGYYNSTIVVKADHDISVMSLNYKLYSSATTVVYPLAELGKVYFVVTPASQPQGNFKEFSIISYNYPNKVDIYLKGAVTFQGARYRAGKKLTLTFEAFQAVQIQSTDDLSGTKIVSQRPVAVLSGHSCSGRNNFCDHVSEQLLPVFRWGKRFFISPLSFQSGTNTVYIVSSKITLITYTSGSTKRSRRLRQGHVLQVEIALSNPLSISATFGIQVLFYCGGGISRGINFDAFLTSIQDVTQFCISYRFYGHYQFDNTAVLVAKTSAVAGITYDSRKLSNVQWNRFPGSDYSWGQYSFGRQSGSHIIAHSSVPFSVLNIGTANQNAYSSPAIC
>Rhinatrema_bivittatum_NOLOC3
FITGFMQNADPQLSGLQLNLTITAYPGPALVSIGFGDMIWDLVLEEEETVSQQMPQEVEMIGSGRFSSFAVMISSNQDVSVLSLNYKPRSAAAAVVYPIDQLGTEYFIVTPAGLPNGYFKEFAIINYYGPNTVDIYLKGAVTFEGQNYAAGSKLTLTLDYSQAVQLQSTDNLSGSRIVSQSPIAVLTGHSCSPTYSSCDHVYEQLLPVSSWGRNFIIPPLDFQAGDNVLYLVASHGTRVNYASGQHRRIRDLEAGQVLRIEVGLSSPLSIFASAGIQVLYFCAGGSKAGDKSNAFLMNVPDTASFCASYQVHGLPHFMNSAVFLVRTWMSRRITFDRKFLGKIQWKKIQDTEYSWGWYPFGRQSSSHVVQHPTTPFGLLVLGISEHSGFGSSGIC
>Rhinatrema_bivittatum_NOLOC4
RRETVSQQMPQEVEMIGSGRFSSFAVMISSNQDVSVLSLNYKPRSAAAAVVYPIDQLGTEYFIVTPAGLPNGYFKEFAIINYYGPNTVDIYLKGAVTFEGQNYAAGSKLTLTLDYSQAVQLQSTDNLSGSRIVSQSPIAVLTGHSCSPTYSSCDHVYEQLLPVSSWGRNFIIPPLDFQAGDNVLYLVASHGTRVNYASGQHRRIRDLEAGQVLRIEVGLSSPLSIFASAGIQVLYFCAGGSKAGDKSNAFLMNVPDTASFCASYQVHGLPHFMNSAVFLVRTWMSRRITFDRKFLGKIQWKKIQDTEYSWGWYPFGRQSSSHVVQHPTTPFGLLVLGISEHSGFGSSGIC
>Microcaecilia_unicolor_LOC115476928
TYFCTSFMQNTEFKTSRSQFGLRVTAYHDNTTMSVSINQYNYKAKLVINKDKTVSLELPDVVEMFGSTKFNHTVQINSSYPITIVSLNHKYLSIDTSIVYPKDKLGTEYFVLTPKDGPTGSFKEFAVIAQDEPCTVSITLKGEAVFNGHTYAKGSTLTIALEKFQAAQIQSTDDLTGSRIISTNAVAVMGGHTCAWKFGKCDHVYEQYLPVSNWGTRYLIPPLSIQKKYDIVYVMASQKTTITYQSGLKKISQVLEGGEALQLEVEASNPLDIHADIGVQCIFFSTGGSTQRFSYDSFLMNILAVSSYCKRYYTYGQSDIDNYVIIIAATQETSTITFDNKRHSLKWTEIPGSGYSWAEYQYGDSFTSHIVEGNIPFGLQNYGITSLQGYGSPAVC
>Microcaecilia_unicolor_LOC115476807
QEFITAFMQNFRANSGQPNFVLYVSAYSSSTTIQISVNGDSFRKELNINNQQTVPVQIPVPEMSGSGLFSRSVIISANEDISLLSMNNESASADIAVVYPVNQLGTQYYILTPAEGPPESFTEFVIVAYKNPTRVTVFLTGAVNFQNQTYTSGSQLIINLEPHHAVQLLSKDDLSGTRVVSNQPVAVLSGNTCASKNTFCNHVYEQLLPVLNWSTTFIVPPLSFQTKYDLVYVVASQNTKVNYQFGSSHETKSLKAGQVLKLQVQMPNPLYLSASAGVQILFLGTGGKKGSLSYDTFLITIPGISEYCASYNIYEEDEFQNYAIIVAKTSAAANITFDKQPLTTVQWMQVPGTEYSWGEYSFSTNLNSHLVEHPSVPFGLLNIGISKNNAYGTEAIC
>Microcaecilia_unicolor_LOC115476806a
FITVFMQNYLLPYSQGKFEVMITGFTDSTSLTVSIYKSNFKKMFTVDERQTKSIMFPSSVEVFGSTKTYNTVIIQADKDVSVLSSNYKLNTADTSIVYPVTELGTEYYLVTPNGESAESFKEFSIITYQDANSVDIYLKGTVTYQGKTYNAGDKLTITLEAFEAIQFQSKSDLTATRIVSRKPVAVLTGHSCTKKRTNCNHVYEQLLPVPKWGTTYIVPPISYQTNPDIVYIVASQPTKVNYHSGKMKESQSLVAGQFLQLEVNPFTPLYITSNVGIQITFLHVGWDSRKGYVFDPFLMSIPDTSSYCTAYYVYGLDDFQNYAIIIAKISETGKIAFDKKPFENIKWEPIAGTDYSWREYGFGSGFSFHLIDHPTTPFGLLNFGVSNQNGYGSPAIC
>Microcaecilia_unicolor_LOC115476806b
FITGFMENYKVSYGSGRFEVIITGYSASTSVTVSINKSNFKKVFSMNERQTMSIQVPPSIEVSGSTKTCNTVIIQADKDVSVLSSNYKLNTADTSIVYPVTQLGTEYYLVTPDGEPSDAFKEFFIATYQDANSVDIYLKGTVTYQRKTYNAGDKLTITLAAFEAVQLQSKSDLTATRIVSQKPVAVLTGHSCAMKHTKCNHVYEQLLPVPNWGTTYVVPTPSYQTKSNIAYVVASQPTQVVYQSGNTKDSRNLVAGQFLQLEVKAFTPLYITSDMGIQVTLLDLGWDSRKGVVYDPFLMSVPDVASYCSAYYVYGLKDFENYALIIAKTSATAQIAFDKRLLNTVKWEQIAGTEYSWGEYNFGPGFSFHLLDNPKMPFGLLNFGTAHMNGYGSMGMC
>Microcaecilia_unicolor_LOC115475651_d1
MEFITVFMSNYNEKLQGDYRLLITAYSPSTRVTVIVNNSNFKMDFTVGTRETISVPITVPVELVGSGIFSSSVMVQSDKPITVVSVNYKASSADSTIVYPIQYLGKEYYIVTPSGEPVGNKKEFSVSTYSYPTTIDLYLQGPVTFQRKKYPAGSKLTVTLQPFEAIQIQSPQDLTGTRVMSEMPVAVESGHNCFKNGPGCDHMYQQFQPVSNWGTNFYITSFSFQSKAVVLVTASQNTKLDYKSGSGKGTKDLIPGQVMRFELTGPSVLSLIASAGIQVVYYSTGGIVNGKKFGPFLMDIPDIATYCTSYIIYGQESFDNNYASIIAKASATSGILFDGQPISKIQWKSIPGTDYVVGEIKYGTGSSIHIIQHPMIPFGLLSIGFSDKISYASPVLC
>Microcaecilia_unicolor_LOC115475651_d2
MEFITAFMSNSDPNVPGDYQLLVTSPTQDTRVTAWINDSYFKTEIIIGTWDMVAIPISVGIVYGGPGLFGASVIVQSDKPISVFSVNSKDQSADRALVYPIHYLGNEYYIATPSGEETPYTKGFSVITYDYPTTVEMLLRGAVTLQNTNYPAGSKVTRTLQPFEVLQVQSKDDLSGTSIMSEKPVAVLYGHSCYSKNTPCNHMYKQLQPVSNWGTTFCITPLPSLPNDAVVMVISSQKTRLDFTFGGKQGSKDLVPGEVLKFELSGPSALYLNGNAEIQVVEHYTGGVVNGKQFDPFLLDIPDTGSFCTSYIIYGQKSFEYNFVSITAKTSAIFELRLDGKPLNSIQWTPVSGTDYSYGILKFDSGYRFHTLYHPTVPFGLLTFGYASRGLC
>Microcaecilia_unicolor_LOC115475651_d3
MEFITAFMSNSDPNVPGDYQLLVTSPTQDTRVTAWINDSYFKTEIIIGTWDMVAIPISVGIVYGGPGLFGASVIVQSDKPISVFSVNSKGQSADRALVYPIHYLGNEYYIATPSGEETPYTKGFSVITYDYPTTVEMLLRGAVTLQNTNYPAGSKVTRTLQPFEVLQVQSKDDLSGTSIMSEKPVAVLYGHSCSSKNTPCNHMYKQLQPVSNWGTTFCITPLPSLPNDAVVMVISSQKTRLDFTFGGKQGSKDLVPGEVLKFELSGPSALYLNGNAEIQVVEHYTGGVVNGKQFDPFLLDIPDTGSFCTSYIIYGQKSFEYNFVSIIAKTSAIYELRLDGKPLNSIQWTPVSGTDYSYGILKFDSGYRFHTLYHPTVPFGLLTFGYASRGLC
>Microcaecilia_unicolor_LOC115475651_d4
MEFITAFMSNSDPNVPGDYQLLVTSPTQDTRVTAWINDSYFKTEIIIGTWDMVAIPISVGIVYGGPGLFGASVIVQSDKPISVFSVNSKDQSADRALVYPIHYLGNEYYIATPSGEETPYTKGFSVITYDYPTTVEMLLRGAVTLQNTNYPAGSKVTRTLQPFEVLQVQSKDDLSGTSIMSEKPVAVLYGHSCSSKNTPCNHMYKQLQPVSNWGTTFCITPLPSLPNDAVVMVISSQKTRLDFTFGGKQGSKDLVPGEVLKFELSGPSALYINGNAEIQVVEHYTGGVVNGKQFDPFLLDIPDTGSFCTSYIIYGQKSFEYNFVSIIAKTSAIFELRLDGKPLNSIQWTPVSGTDYSYGILKFDSGYRFHTLYHPTVPFGLLTFGYASRGLC
>Microcaecilia_unicolor_LOC115475651_d5
MEFITAFMSNSDPNVPGDYQLLVTSPTQDTRVTAWINDSYFKTEIIIGTWDMVAIPISVGIVYGGPGLFGASVIVQSDKPISVFSVNSKDQSADRALVYPIHYLGNEYYIATPSGEETPYTKGFSVITYDYPTTVEMLLRGAVTLQNTNYPAGSKVTRTLQPFEVLQVQSKDDLSGTSIMSEKPVAVLYGHSCSSKNTPCNHMYKQLQPVSNWGTTFCITPLPSLPNDAVVMVISSQKTRLDFTFGGKQGSKDLVPGEVLKFELSGPSALYLNGNAEIQVVEHYTGGVVNGKQFDPFLLDIPDTGSFCTSYIIYGQKSFEYNFVSITAKTSAIFELRLDGKPLNSIQWTPVSGTDYSYGILKFDSGYRFHTLYHPTVPFGLLTFGYASRGLC
>Microcaecilia_unicolor_LOC115475651_d6
MEFITAFMSNSDPNVPGDYQLLVTSPTQDTRVTAWINDSYFKTEIIIGTWDMVAIPISVGIVYGGPGLFGASVIVQSDKPISVFSVNSKDQSADRALVYPIHYLGNEYYIATPSGEETPYTKGFSVITYDYPPQLKCFFEVQ
>Geotrypetes_seraphini_LOC117368883
REFITGFMENYKVNYDSGIFELIITGYSASTSVTVSVNKSNFKKVFLLNERQTMSIQVPSSIEKSGSTKTCSTVIIQADKAISVLSSNYKVNSADTSIVYPVTKLGTEYYLVTPNGEPADAFKEFLIATYEDANSVNIYLKGTVMYEGTTYKAGDTLTITLVAFEAVQLQSKSDLTGTRIVSQKPAAVLTGHSCTMKRTKCNHVYEQLLPVSKWSTTYIVPPISYQTKSDTVYVVASQPTKVVYQSGNTKDSSNLVAGQFLQLEVKPFTPLYITSNVSIQVMFLDLGWDSGKGVVYDPFLMSIPDVASYCSAYYVYGLNNFENYAIMIAKTSATAQVAFDKKPLNTIKWQQIAGTEYSWGEYNFGSGFSFHLIDNPNMPFGLLNFGIANMNAYGSMGIC
>Geotrypetes_seraphini_LOC117368880_d1r
TEFIAAFMSNYNQKIQGNCTLLITGYHPGTQFTIFVRNTNFKRDGTVGPMETISVPITIPVELTETGIFSKSIIINANNPIILVSINYKEDSLASAAMYPVQNLGNEYYIVTPSGEPGGNMKEFTVATYGSLNTINIYLQGPVTFQHKIFPAGSKLSINLQPYEVVQIQSSQDLTGTRIVSQKPVAVLSGHSCFGKGPRCNHIYQQLKPVFNWGFVFCIPPFSFQSNGVVLVIASKNTELDYSIGPGRGTKDLKPGQAMRIEFTGPEAIFLRANTAIEVAYYSSGGTWDGKTFDSFLMDIPDVATYCTSYMIFGHQLLATNYVMIIAKVSATSKFLIDGQLISKIQWKIIAGSDYVFGEIKYGTRSSFLTVQHPTLPFGLLSFGFSDKISFAPPVMC
>Geotrypetes_seraphini_LOC117368880_d2r
TEFIAAFMSNYNQKIQGNCTLLITGYHPGTQFTIFVRNTNFKRDGTVGPMETISVPITIPVELTETGIFSKSIIINANNPIILVSINYKEDSLASAAMYPVQNLGNEYYIVTPSGEPGGNMKEFTVATYGSLNTINIYLQGPVTFQHKIFPAGSKLSINLQPYEVVQIQSSQDLTGTRIVSQKPVAVLSGHSCFGKGPRCNHIYQQLKPVFNWGFIFCIPPFSFQSNGVVLVIASKNTELDYSIGPGRGTKDLKPGQAMRIEFTGPEAIFLRANTAIEVAYYSSGGTWDGKTFDSFLMDIPDVATYCTSYMIFGHQLLATNYVMIIAKVSATSKFLIDGQLISKIQWKIIAGSDYVFGEIKYGTRSSFLTVQHPTLPFGLLSFGFSDKISFAPPVMC
>Geotrypetes_seraphini_LOC117368881
FCTSFMQNTECIAPKLQFGLHMTAYHDNTTITVSINQYKYNSKYVINKGKTVSVELPNVVEMCGSIKFNHTVQINSSYPITIVSLNQKFLSLDTSIVYPKNRTGKYYFVMTPKNGPSNSFKEFAVIAHDEPCIVNINLKGKAIFDGRTYANGSTLTIALEKFQAAQIQSTDDLTGSRIISNNLLAVLCGHTCAWMNNKCDHVYEQLMPVSFWSTRYLIAPLSVQNNYDIVYVMASQKTTITYRSGLVNTSQVLEGGGALQLEVKASKPLDIHANFGVQCIFFSTGGKVQWFSYDPFLMNILAVSSYCKQYYVYGQSDMNNYLVIIAATQKTSEITFDKTPRNLKWTEIPGSGYSWAEYQYGDEFTSHVVKGNIPFGLQSFGIALLRGYGSPAVC
>Geotrypetes_seraphini_LOC117369098
RRFITGFMQNADILQTGIQLNLTITAYSGPVLVSISFRDMNWDLVLEEDEMISQQIPQEAEMIGSGKFNSFLVTISSNQDVAVLSLNYKPHSAAATVVYPVDKLGTEYVIITPTESSNNYFNEFAIINYYGPNMVNIYPKGAVTFEGKIYTTGNKLTISLEDSQAVQLQSIDNLSGTRIVSQNPVAVLTGHSCSQTYSGCDHVYEQLLPTPSWGKTFIIPPLDFQVGEGILYITASESTHAVYVAGQHSQNQNLEVGQVLQIEVDSFPIYIFASAGIQVIYFYRGGTKAVDKSSAFLMDIPDTAKFCTSYKVHGLPQFMTSAIFIAKTWASRRIIFDRMFLGKIQWKKVPGTEYSWGWYTFNTESRSHVIRHPTTPFGLLITGISEHNGYGSSGAC
>Bombina_orientalis_AAX55674
KEFVTVFMQNHDPKETPQLELLVTGTKPSTSVSVTINKSDFRKDVKVGEGETVSIPITTNVEMSGSDTSPSSLVIKSDVEVTIVSRSYKYGSSDTALLYPVRLWGIEYYIITPPWGADGAYPEFSVITHENPTVVNIDLKGAVSFQGKNYPKDSKLTLTLKPFQAVQIQSTDDLSGTKVVADHPVAVLSGHTCSQKNGDCGHVYEQLLPVPSWGYSFFVPGMSFQPKSDIVFIIPAKDTEINYQSGSEEEIKELLAGEVLQLEVTASSPLNINADSKLQVLFFGTGGTFNTKPFDPFLTNVPATERFAIAYELIGQDKFETNLAVFVMKTSDKPGITVDGKLPEGVKWKEFPGSEYSWGEYNYGSGFSYHTVEHPTKPFGLLSIGYSPSVSYGSVAPS
>Bombina_variegata_AAX55672_d1
TVFMQNHEFKETPQLELLVTGTKPSTSVTITINKSDFRKEVKVRKGETISVPITENVEMSGTDTAPSSIVIKADFGVTVVSRSYKDGSGDTALLYPVRLWGVEYYIITPPWGADLAYAEFSVIGYESPTVINIYLKGAVSFQGQDYPKDSKLTLTLEPFQAIQIQSTDDLSGTKVVADHPVAVLSGHTCSQKNGDCGHVYEQLLPVASWGSSFLVPGMSFQPKFDIAFLMSAQDTCIEYQSGEKIENRNVVAGELMQLEVKTSSPLSIHANEKIQVLFYGTGGTFNDIPFDPFFTNIQSTECYGTAYELIGQDKFETNLAIIVSKTTAEAGITVDGKLPENIVWREFYGSEYSWAEYNYGSGFSYHTVQHLTVPFGLLSIGYSPSLSYGSMSPS
>Bombina_variegata_AAX55672_d2
REFVTVFMQNHDNKETPQLELLVTGTKPSTSVSVIINKSDFRKDVKVGEGETVSIPITTNVEMSGADTSPSSLVIKSDVEVTIVSRSYKYGSGDTALLYPVRLWGVEYYIITPPWGADGAYPEFSVITHENPTVVNIDLKGAVSFQGKNYPKDSKLTLTLEPFQAVQIQSTDDLSGTKVVADHPVAVLSGHTCSQKNGDCGHVYEQLLPVPSWGYSFFVPGMSFQPKSDIVFIIPAKDTEINYHSGSEEEIKKLLAGEVLQLEVTTSSPLYINADSKLQVIFFGTGGTFNSKPFDPFLINIPATERFAIAYELIGQDKFETNLAVFVIKTSDKPGITVDGKLPEGVKWKEFPGSKYSWGEYNYGSGFSYHTVEHPTEPFGLLSIGYSPSVSYGSVAPS
>Bombina_variegata_AAX55672_d3
KEFVTVFMQNHDPKETPQLELLVTGTKPSTSVSVTINKSDFRKDVKVGEGETVSIPITTNVEMSGSDTSPSSLVIKSDVEVTIVSRSYKYGSSDTALLYPVRLWGVEYYIITPPWGADGAYPEFSVITHENPTXVNIDLKGAVSFQGKNYPKDSKLTLSLKPFQAVQIQSTDDLSGTKVVADHPVAVLSGHTCSQKNGDCGHVYEQLLPVPSWGYSFFVPGMSFQPKSDIVFIIPAKDTEINYQSGSEEXIKXLLAGEVLQLEVTXSSPLNINADSKLQVLFFGTGGTFNTKPFDPFLTNVSATERFAIAYELIGQDKFETNLAVFVIKTSDKPGITVDGKLPEGVKWKEFPGSKYSWGEYNYG
>Bombina_variegata_AAX55673_d1
TVFMQNHEFKETPQLGLLVTGTKPSTSVTVTINKSDFREEVKVGNGETISVPITTNVEMSGTDTSPNSIVIKADFGVTVVSRSYKDGSGDTALLYPVRLWGVEYYIITPPWGADGAYTEFSVIGYESPTVINIYLKGAVSFQGQDYPKDSKLTLTLEPFQAIQIQSTDDLSGTKVVADHPVAVLSGHTCTQKNGDCGHVYEQLLPVASWGSSFFVPGISFQPKSDIAFIMSAQDTCIEYQSGEKIENRNVVAGELMQLEVTKSSPLFIHANEKIQVLFYGTGGTFNDIPFDPLLINIQSTEHYGTAYELIGQDKFETNLAIIVSKTTAESGITVDGKLPEGIVWREIPGSEYSWAEYNFGSGFSYHTMQHLSVPFGLLIFGCSSSLTYGYLAPC
>Bombina_variegata_AAX55673_d2
REFVTVFMQNHEPKETPQLELLVTGTKPSTSVTVTINKSDFRKKVKVGEGETISIPITTNVEMSGTNTSPSSIVIKADFGVTVVSRSYKYGSSDTALLYPVRLWGVEYYIITPPWGADGAFTEFSVIGYESPTVINIYLKGAVSFQGQDYPKDSKLTLTLEPFQAIQIQSTDDLSGTKVVADHPVAVLSGHTCTQKNGDCGHVHEQLLPVASWGSSFFVPGISFQPKSDIAFIMSAQDTCIEYQSGEKIENRNVVAGELMQLEVTKSSPLFIHANEKIQVLFYGTGGTFNDIPFDPFFTNIQSTERYGIAYELIGQDKFETNLAIIVSKTTAESGITVDGKLPEGIVWREIPGSEYSWAEYKFG
>Xenopus_tropicalis_LOC101735205
REFITAFMQNHGVKEAAKLELFVTASSALASVTIIINNSDFKKELMVKKGETVTVPIPESAEVRGKDTLSESVIVQSDNEVTVVSRNSKYASGDTALVYPVDRLGTEYYLFTPPFDSRDSFKEVAFIAYANLTKIDIYLSGAVTYQGKDYAKGSKLTVSLQPYQVLQLQSTDDLSGSRVVSEYPIAVLSGHTCSKKYGDCDHVYEQLLPVYSWGTTFYIPGLSFQPKSDIVFVVASKDTTINYQSGTQKDKKNVGAGEVTQFEVSQKSPLSLDANQKIQVFFYGTGGKFQDKIFGVFLSRIPSTTSYGVEYEIIGQNNMDVNLAVIIIKTSSRAAITYDGKPLEGVQWQEFPGSDYSWAEYNYGSGFSSHVMAHPTDSFGLLSIGYSPSTAYGSVAAV
>Xenopus_tropicalis_LOC116412020_d1
KDFATVFLQNHKPDEKSKLELFLTATHGSTSVSVKISNSDFRKELRLKKGETMTVPISEKMEMQGSRAFQSAVIIKADKDITVVSRNSKYASIDTALIYPNRRLGTEYYLITPSWGPPESLKEFALVSLETPTTINIDLNGAIRFQDRDYPKGSRLTLNLNPFQAVQIQSTDDLSGTRVTSQTPIAVLCGHTCSAKNAECDHIYEQLLPVNSWGRTFFIPGVSFQSKTDIVFVGAYQDTVIDYQSGPIREKKNVGAGEVIQFETSQTSPLSLSANNNIQVFYFGTGGVTEKSNFGTFFTGVPSTESFGLEYEVVAQDKFKVNLAVIICKTSSQEQLTSDENALDSVNWKTFPGSEYSWGELNYGRGFSSHMIKHPTIPFGVLSVGHSPSTAYGSLAPC
>Xenopus_tropicalis_LOC116412020_d2
KEFITAFLQNHNPKEVPQLELFLTGTTPDTTVTVTVSQSNFQKTLKVGKDETISVPITEPVEMQGTGRSPRSVVIKSDSEITIVSSNYKYASGDTALLYPVQRLGREYYVFTPPFGPGSAFKEFAVVAYDKATTVDVDVTGAINFDGKDYPKGSRLTLSLEPFQAVQFQSPDDLTGTKVVSQYPVVVLSGHTCSKKYGDCDHVYEQLLPVPSWGSAFFIPPLSFQTKADFVFVVTSEDTTINYQSGKETGKKNVKAGESTQFEITQTSPLSLDASRNIQVFLYGAGGTSKGQLFGTFLTSIAAITSFGSAYQIIGQERYETNFAVFIVKTSDRAQLRFDRKPLQGLKWKAFPGSEYSWAEYDYGRKFASHLVEHSSSSFGLLSIGYSPSTSYASLAPI
>Xenopus_tropicalis_FCGBP
NQFVTVFMQNYQLSYSSAKFQLFITGYEPSTKVTVWMNKSSYKQELLVNERTTFKVQIPSSAELPGTSKTSNVVIVTADKPVSVLSINFKMQSADSSIVSPVQDLGTEYYVVTPQDGPPDGFKEFSVVSCDQPTNVDIFLKGQVVFQDKMYPAGSKLSVMLEPYAALQLQSRDDLSGTRVVSQKPVALLSGHTCAWKNTKCNHVYEQFAPVASWGKSYIVPPITFQTKSDIAYVVASQNTKVDYVVESKLTSVTLTEGQVVQLEVPAQTPLSITASAGIQVIYYCTGWTDRTATQYDTILMAIPPITNYCTSFYVYGQDDFDNYGTFVAKTSDISKVTYNKSPIQGLTWKNIPGTDYSWTTQTFGKGFSSQLLENPSSPFMILSYGLTKLNNYGSPATC
>Xenopus_tropicalis_LOC100492852
TEFVTVFIPNTNYQTGYPDLQLIITALSPSTTVTVRVNKYNFKKILTLDKGEENTVALPNKIQTQPGVSFPYSVIVISDNPVSVVSRNMKKGTSDSASLYPVEELGTEYYVFTPPRGPAGSYKEFAVVTKEPTTVTISLTGSVTFQNRQYRKGSKLTVNLEPYEAVSLQSEDDLTGTKVVSVKPVAVLSGHSCATLKTRCSHVYEQLQPVPVWGSTYLIAPLAYQTSFDLVYITAAQDTLVTYQIDDEKNTFKMSEGDTTEIELKSNAPISISSTEGIQVFLFSAGGRQDTRVFDTFLLGVPDVTSFCTSYQAVGKDTPNNVAYIVAKTSSLQGVTVDKQPLGKANWQNIVGTGYSWGSFLLNSDDRNYMVENTGSTFGLIVVGVSTTNVYGELATC
>Xenopus_tropicalis_LOC100493184
TDFITTFLQNAFPSYTQPRQELRITSHHDNTSVSISSSDGGFSRNLNLNSHRTISVQLPPSVEIRGSVIFSNTIRITSNKPINVLTLNYRSYSGETTIVYPLASLGMEYYLITPKNGYMGSPKVFSVVASKDETSVAVHLKGGLTFQNKNYPPNSVFTVVLKPFQGIQLLGSDDLSGSRVISQKPVAVLSGHSCAMANTRCSLTYEQLLPVSDWGTAFFVVPLSFQTKTDTVFVTASRPTQLTYVLGTSETNVVMVAGQVTQIEMSNVALRITASAAVQVTVFYTGGRVQRSEYSPMLMNIMDIYSYCSSYYVYGQSGTDNYAIVVAKKTSVDGITFEGGSPRVSRYNPIQGTDYVWYEYYYGNTLTSHLVAHSNVSFGLQSVGVGSFYSYGSMATC
>Xenopus_tropicalis_Muc5acl
KEFALVFMENSLPNVSMPHLKVFLSGFFSGTEVQVRLPNGSFEKVISLSPGSMEKVELPAELEILQCSRSNMTIRISSNKDISVSAANEKPSSTGVFLVYPVTDWGTEYYIVTPDRGPANTFAQIAIVNGPLMNPIEVDLEGYVQFEGRIYSPGEQLRITLGPWESVMLQSNGSLTGTHLKAQEPVGVFSGHSCAQRSTRCNQVCLQLPPVASWGFHFVVPTLKFHGNSDTLYVTAASPTVLDIRNGSSLLTKNLLPGYIQELAVDSFVLMDISSSAPVMVLLYGYAPRSLHVFLVNVLSTEDICTAYYLFLMPGYNSTALVVVHNDSTTELQYNNEELPYIDWRSVNGTDVLWGPMFLGTNGPNIISHPDEAFAVYSFGRNGMNMYTAAGVC
>Xenopus_tropicalis_NOLOC1
EFITAFLQNGNYTKPNANLNITITAFKNNTLVTIRMKQPPFTVPLLLSASESRMIILPNGAEMIGSGVFNSTVSIISNKAISVTAMNSKSLSVSRIVVYPAEDLGTEYYVVIPSEGAFNNLKEFAVICSRWPTSVKIFIKGWVMFQGKNYSSGQPLSVELQPQQAFQLQSNNDLSGTRIVSTKPVAVLSGDSCTWLNKQCFHVYEQLDPVTSWGKEYVLSPLPFQTGSDIAYVSASQATYVDYTSGPLRKRLIMQGGQVVKIPIRTTNPLVISANASVQAMFYCTGGVTQGILFDPFFTTVPDTTNYCTSYQVIGLQGYINAVIITALTSSLDELTFNKRNLKTLNWRTIPGSKYSWAQFRFGRQLKSHLVSHPNVPFAVLSVGLSPKTGYG
>Bufo_gargarizans_LOC122926344
KDFVTIFMQNYLESYGEGDFKLFITGYSPSTTVTIWMNKSSFKTVLTVDERSYVTVQIPTNAELPGTSKSLNVIGIKANKPVSVLSLNSKLLSADTSIVYPIEDLGMDYYVVTPVDGPSDEFKEFSVVSYEEPTIVSILLTGSVSYEEKTYAAGSNLTVLLDPYNALQLLSSDNLSGTRVVSQKPVAVLSGHTCTWKNTKCNHVYEQLRPVPSWGTSFIIPPISVQLKSDVIFVVAAEKTTIEYQVKTRKSSRNLNAGQVIQLDILVQTPLYLTASAGIQVIYYCTGWPDKSMTLYDPLLMTIPPVSSYCSSYYIYGQQDFENYGSIVARTKDVKSVTLNKNPTADLTWSAIPGTDYSWATKSSGKGFSFQLLENPSSTFLLMSYGFANLNAYGSPAIC
>Bufo_gargarizans_LOC122926343
KEFITAFMQNHDRNSGDPTLSLSITALYDSTTVTIRINQDKFNSKITLNKLEETTILLPSKIQLIDSVDSSYVVSVSSNNPVSVVSTNYKEQSSDSASLFPVTELGTEYYIVTPSDGSFKEFVVISKEPAELTILPTGTLKYLGTTYVKGKSFKLSTESYGAIQFQSADDLSGTKVVSNKPIAVLSGHTCSIKFTKCNHVYEQLQPTYIWGTMFFIPTVSFQTNYDLVYITAATKNTLVTYQAGSLQKSQELDAGGVMEIQLEADAPLFINSTEGIQVMYYSTGGYKGRMQYDTFLMTVPDVTSFCTSFQTVYMKDLKGFNEAILVAKTSNLKDITVNGGSLNGINWNSIQGTEYSWGEFPLTENSQEYLFESSKSPFSLSVFRISNLNAYGEVATC
>Bufo_gargarizans_LOC122926345
TQFITTFPQCGLPNFSSPKKEIRISGTQDNTNVTIEVIGGSYLKTIPVGSKITISVVLPESAEIRGNVKFTNTVNITSNYPITVLALNSRYRSAETSLVYPNSELGTEHFLVTPKTGPSGSFKIFSVTASTEETSIEIHTKGSVEVDGQRKAANSVFTVILPPFHGIQMLSSDDLSGSRVISKHPVVVLSGHTCAQKNTRCNYVYEQLSPVSSWGANFLVVPLSFQQNADLVYVIAAGKTEVNYFFNSTQKKETMVAGQVLEIELSKIPLKIEASDGVQVTFFNTGGRAWRFEYGPFLMNIVDLDSYCNSYYLYGQRGTDNYAIFIAESSSTADIRFDGRPLYNPQWTEIPGTSFSYFEFKYGNSLTSHKVNHPSKKFGLLSVGIGSTFSYGSPATC
>Bufo_gargarizans_LOC122926346_d1
REFITTFLQNGISDKPAERQILVTSTSAPAKVSVIINNSDFKKEVAVEKGQTVVIDISSELSGTSNSSHPMKIEADADITVMSTNYKNSSGDRALVYPVHQLGTEYFIITPPNGPQNQYKEFLVLSSENKTIVEIHLMGSVFLNGTNYSKGDKITLNLMPFESVQIQSTEDLSGTRVVANYRIAVVVGHTCAQNNIDCGHVYEQLKPVVSWGTSFFVPGFSFQAAYDTVLVMASQNTNITYQSGTEIVTKEVTAGDLIQINVTVSSPLSIQSTHGIQVLLHGLGGINEGKTFGSFLTSIPDTDSYGLGYSLIGEEKFDTNVGVIKAKTSTAPGIQFNDKSPNDIVWKEFPGSEFSWAEYNYGSGFSTEIIQHATVPFGLLSIGYTLNMAYGSLAPC
>Bufo_gargarizans_LOC122926346_d2
RSFITTFLQNDISDMPSETQILVTANLAPANVLITVIKCDFKKEVTIEKGKTIIIPLNITSGLKGTEKCIYLMKIEADADITVMSTNYKNISGDRALVYPVHKLDTEYYIITPPNGPQNQYKEFFVLSSENKTIVEIHLTGSVFLNGTNYSKGDKITLNLMPFESVQIQSTEDLSGTRVVANYRIAVVAGHTCVENYIGCGHVYEQLKPVVSWGTSFFVPGFSFQPAYDTVLVMASQNTNITYQSGTEIVTKEVTAGDLIQINVTVSSPLSIQSTHGIQVLLHGLGGINEGKTFGSFLTSIPDTDSYGLGYSLIGEEKFDTNVGVIIAKTSTAPGIQFNDKSPNDIVWKEFPGSEFSWAEYNYGSGFSTEIIQHATVPFGLLSIGYTLNMAYGSLAPC
>Bufo_gargarizans_LOC122926346_d3
KYFVTAFMDNSFSNGSPSRDFLFTGTAPSTTVTVSISNSNFKKYVTVAKGETVTVQLPPASENRGSGICPCGAIIKSDQDITVMSRNVKETSGDVALIYPVDQWGTVYYIITPTNGPSSHSTQFGVLASEFLTTVTIIFSGTVQFNERYYQVGDILTINLQPFNFVQFQSKDDLSGTKVTSQFPVAVLAGHSCVPTYADCSHVYEQLQPFESWGTSFFVPGLSFQSNYDLVYVLAFKTTCLEYQSGEQKQKTIIEAGKLMKFEVSAYSSLSVHSLERIQVLLFGTSGKFRSRGFGPFLTKIPDIESFNLAYNIIGQEDFENNLAIIIAKTSSVSEITFNGEDLRRESWTEFPQSEYSWLEYNYGMDSNSNTMQHSTIPFGLLSIGYTRNMAYGSVA
>Bufo_gargarizans_NOLOC1
QEFITAFLQNSDSRSGAEFQLVITAFSNLTTVTVSLNDRNLSWVFQVNARDYHIIYLPVDIEIIGTGTFNSSILITSNYDISVLALSSKAHSAARILVLPVDQLDNEYYIITPNEENVQSVKEFAVINYDLPSKVQIYPKVWVILNGLNYTSTNPFIVELIPYQIFQFQSSRGLSGTRVLSNNIVAVLSGDICSWKNNHCGHIYEQIFPVSGWGKEYHVTPFPFQYRSDIVHVMASQNTKVNYISGVKSGSIEIHEGQVSKFLIRSNLPLTLFANASIQVMFYCTGGIAEKITFDPFFISVPDISKFCTKYQVYGLPAFINAVLIVAKTSSIPGFKFNRISLQGIKWRDIPGTEYSWTQYRYGRQFKSHFITHPTSMFSVLSVGISPYSSYGLSGTC
>Bufo_gargarizans_NOLOC2
EFVTVFMQNYQVSYSKGDFRLFITGYSPSTTVTVWINKSSFKTVMTVNERSTLMVQIPNNAELPGTTKSCNVIGIKADKPVSVLSLNSKLQSTDTSIVYPIEDLGMDYYVVTPLDGPPDAFKEFSVVSYEDSTNVEIFLTGSVSYQEKTYAAGSKLTVLLEPYNALQLLSRDDLSGTRVVSQKPVAVLSGHTCTKKNTMCNHVYEQLRPVSSWGTSFIIPPISVQLKSDVIFVVAAEKTKIEYQVETKKSSQNLNAGQVIQLDILVQTPLYLTASAGIQVIYYCTGWQDRSRTSYDPLLMTIPPVSSYCSSYYIYGQQGFENYGSLVVRTKDVKSVTFNKNPTADLTWSTIPGTDYSWATQSLSKGFSFQLLENPSSPFLLLSYGFANMNAYGSPAIC
>Bufo_gargarizans_NOLOC3
EFVTVFMQNYQVSYSKGDFRLFITGYSPSTTVTVWINKSSFKTVMTVNESSTLMVQIPNNAELPGTTKSCNVIGIKADKPVSVLSLNSKLQSTDTSIVHPIEDLGMDYYVVTPLDGPSDAFKEFSVVSYKEPTIVEIFLTGSVIYQMKTYAAGSKLTVPLDPYNALQLLSRDDLSGTRVLSQKPVAVLSGHTCTRKNTMCNHVYEQLRPVPSWGTSFIIPPISVELKSDVIFVVAAEKTKIEYQVETRKSSQNLNAGQVIQLDILVQTPLYLTASAGIQVIYYSTGSQNRSRTSYNPLLMTIPPVSSHCSCYYIYGQQDFENYGSLVVRTKDVKSVTYNKNPTADLTWSAIPGTDYSWATKSLGKGFSFQLLENPSSPFLLLSYGFAYMNAYGSPAIC
>Bufo_gargarizans_NOLOC4
DFALAFMQNVLLSSGKPQLELLLTSFFPDTKADIRLPRRYFRTVVSLTAGISTSVKLPKKIELLSSVRSNMTIRITSNKPISVVAINRRPHSTGVAVVSPISDWGNEYYIMTPYSKPEGALGQMAIVNGPKQNIISVLLTGLVQLENTTYLPGEQLNLTLGPWESIQLQTNQTLTGSHLVSQEDVTVFAGLVCVGVRELCNHVYIQLPATNAWGSNFLIPPLPFQSFYKLTILSASDTLVNLIRGDNTVDVMVAPGMGQDFDVDSITPLLINSLKPVMVLFYFGENNESVASGIFYNLPPLEKACVAYAIISLPGFNNSIFLVVEKGSMNGLEVDHKPLPRLRWGDISLTELVYTILPIGNGYHFITNARQDFGLATIGIKGPGSYGIPGIC
>Rana_temporaria_LOC120916150_d1
KEFVTAFMQNYQLSYSNANFQLFITAYSPATSVTIWMNKSSFKQTVIVNERTTARVQIPANAELPGVSLSCNVIGVKADKDISVLAMNYKALSADTTVVYPVEGLGTDYYAVTPLDGPSDAFKELSVISSQESTSVDVFLKGAVTFQEKRYPAGSKLTVVLDPYSALQLLSSDNLSGTRIMSQKPVAVLSGHTCTWKNTKCNHVYEQLRPVTCWGSSFIIPPIFLQTKSDIVFVVAATDNTKIEYQVQEAKKSQNLKAGEVVLLEVPVKTPIYLTASAGIQVVYYCTGWQDKFLVQYDPILMNIPPISAYCTSYYIYGQQEFDNYGTLVAKTADASRVTVDKGPAQGLTWANIPGTDYSWAGESLGKGFSFQLTENTSPFLLLSFGLIKLNSYGSPAIC
>Rana_temporaria_LOC120916150_d2
KEFVTAFMQNHQLSYTNATFQLFITAYSSPTSVTIWMNKSSFKQTLTMNERTTATVQIPANAELPGVSLSGNVIGVKADKDISVSAMNYKPLSADTTVVYPVEGLGTDYYVVTPQDGPSDAFKECCVISNQASTSVDVFLKGEVIYQKKRYPAGSKLSVALDPYCALQLLSSDDLSGTRIVSQKPVAVLSGHTGTWKNTKCNHVYEQLRPVTSWGSRFIIPPISLQTKSDIVSVVAATDNTKIEYQVQEAKKRQNLNAGQVVQLEVPVKTPIYLTASAGIQVVYYCTGQQDMLKDMLLVQNDPMLMNIPPISAYCTSYNIYGQQELDNYGTLVAKTADASRVTVNKGPAQGLTWANIPGTDYSWTSESLGKGFGFQLTENASPFLLLSFGFMKLNSYGSPAIC
>Rana_temporaria_LOC120916150_d3
KEFVTAFMQNYLLSPRTAYFQLFITAYSSSTNVTVWMNKSSFKQVLILEERATVTVQIPAGAELPGVGKSTNVIGIKADKDISVLAMNYKYESADTSIVYPVQDLGTDYYVVTPLNGPVDSFKEFSVISYQKPTSVDVFLKGAVTFQEKLYPAGSKLNVLLEPYSALQILSVDDLSGTRIVSQNPVAVLSGHTCTWRNSRCNHVYEQLLPVTSWGSSFIVPPIFLQVASDIAFVVASSNTTIEYQFGARKASQNLTAGQTVQLEVPVKTPIYLTASAGIQVLFYFTGLFDKSRVSYDPILMTIPPINSYCTSYFIYGQQEFNNYGTLVAKTADLSKVSIKGSPAQGLTWYKVPGTDYSWATRNSSKEFSVQLVENTSPFMLLSFGFMKANGYGSPAIC
>Rana_temporaria_LOC120916224
TEFITAFMQNHDKNTGDPELRLFITALSDATNVVIKINKLNFRKSISLNKFEDATVDLPKTIQISGSGESTYSVIVTSNNPVSVVSQNFKEQSSDTASLYPTSELGNEYYIFTPPDGHFKEFAIIAKEPTKVTISPTGSLSYQGKTYGKNSKLSFTLDPYDVFQFQSEDDLSGSKVVANKAVVVLSGHTCSLKLTKCNHVYEQLQPVFIWGETFFIPPVSFQKQYDLVYVMAGTPNTKVTYQAGSQISHLDMKAGDVISIELDPGAPLFINSTEGIQVMYYGTGGKTKDVDFDTNLMTVQDVLSFCTSFKATALPNFSNRAMLVAKTSEVEKLTVDKAPLNAINWQGIPGTEYSYGEYPLSGSKSYIFESSKSSFSLSILGISDLNNFGESAVC
>Rana_temporaria_LOC120916226
TEFITTFLQNGANGLSGQKCTLRVTGLHDNTTVTVTVMGGSFKTTFEMQNKNALTLALPASTEVRGSGVFTKTVHIKSTFPIIVLLLHEKFRTAETTVLQPMSSLGTVYYLYTPKTGSSGSSKVFSVLAAEETPVEIHNKGFIQLNGKGYRPNSVINITLAPMEGVQLLSPEDLSGSKVVSNKPVAVLSGNTCAQKNSKCNHAFEQLLPVPSWGTRYLVAPVSILSQQKSDTVAVISAGPTKVTYTSGDKQEKQNMVEGQVLELEISSAPLKIEADNGVQVIFLSSGGKGSRYEYSPFMMNILDVDSYCSEYAVFGHRSIDNYFTIIAENAAMEGLTIDGKSLKDPEWKSIPDTEFHWLEYNYGNSATSHRIEHGNKKFGLQSFGISSVYSYGNVGAC
>Rana_temporaria_LOC120916223
TDFAFVFMQNFLPDVGGLRLNVLLTAFFPDTQATIQLPNKNYSQVVPLAPKLPLEFELPAETEIRYSTRSNGIVRISSNKPISVVATNSKHYKTSVMVLSPIEDWGTDYYVMTPIIGPEDSIQQMAIVNGPQSNVASILLKGTVEFENTIYLAGEHLNFTLNPWETVQLQANGSLTGSHVLSQEPVALFSGRTCSEMRGSCQACFQLPPVSAWGSKFVSPPLPFQKFSSKIYILAATKTLVYLVCGFNTTDLMMMPGVVKEFDFDPMMNLLILSPGKILVFLYVGENLFEPSEGFLLNLMPREKACASYSIVWVPRYRHTLYVVAQENSQEGLQLNHEDLPQPHWKNIPGTDLVYALLPLDGRSDYYSIYNPGCGFGIGIIGMAEMNTYGAFGVC
>Rana_temporaria_LOC120916151
HEFITAFPQNSNGSLGDAKFELTVTAFSSLTTVRVSVINKNYNQSANLNAGESKTFTLPKDIEVVGSGFSNSSVFISANHDISVIMVSSKTNSSDRTVVLPVDQLDYTYYIVTPGEEPVENLKEFVVVNYDLPSKVSIFVNGWVMFDGANITSDHPLVIDLRPFQVFQLQSSRDLSGMKVSSSNVVAVLSGVTCSWRYGRCDHVNEQLNPVSNWGKEYLVAPIPYQFRYDVLYVTASQETEINYTSILKNDSIVLQGGDVITLRIHQNEPIAISANASLQVLYYCTGGINKKIRFDAFFITLPDVSKYCMKYYVYGLQDITNAVLITTLTSSIFGIKFNSMSLQSINWRPIPGTKYSWALYRYGQRYKTHIVSHFTSTLSVLSVGISQKKSYGLSGVC
>Rana_temporaria_NOLOC1
KIFVTVFLQNGKTGLFNSEFLGLHITTYSSQTQVSVWINDVSYYNEQIRKVSTSYTKVSIPSSKELSGIGTSKNVILIKSDKDISVMSINKKGLSSDTSIVYPVNELGKEYYIVTPTGGLKEFAVVSTEESTTVDIYLAVTVTYKGEKYGPKKVLTISLSSYTAIQIQNTKDLSGTRIVSHKPVAVLSGHSCIGAKLSCNHVYEQLTPVTSWGKNFIVAPTLKTVHDIAYVLASQMTTVQYYSDLGSKNRFKSTLEAGEVLKIEVGPLKPINISANAGIEVLFYGKGRAGLIGQIFMAVPPVKKYCSSYSISTISTYLNFAVIIAITSDAPDILFNRGKLLDVTWHKMPETEYSWATVELGLSLQLSAFTASSPFLLLSYGFSPKTISSYGSIGTC
>Rana_temporaria_NOLOC2
KSFVTVFLQNDNLDLPDTQSLELFINTYSPLTTVTFSIDNVLFLNNLVEEAPTSFTIPILLDLKLSGVAISKNVILIESDKDICVTSIIKNGLSSETTIVYPLNELGLEYYIVTGAGLDGGKSEFAVISGEKITTVNIYLKGAVNYKGVIYGPLKVLTVTLPTFSAIQIQSTEDLTGTRIVSQKPVAVLSGSACVGIKCSLVYEQLTPVSSWGKDFIVTPAPKTEYNSAFVVASQRTTVQYYSDPSSKKLLTLGAGEFLKIVIGPQNTINITASAGIEVLFYGRASLKLPGQIFLEVPPVNKYCYSYSQPPLIAFLNVVVLIVRTADVQKILFNDGKLPDVKWVRYPGTDYSLTTKQVGPIQPESLFTCSSPFLLLSYGALITDTLAYGSVGIC
>Bombina_bombina_LOC128638746
TEFVTVFMQNYNPSYNNTYLQLFITGYQTDTTATVWVNKSNFKKNVILKQSSVSPTTIPPNFELLGVSKSYNVVVVQSDKEISITSMNFKALSADTSVIYPVSSLGTEYYIVTPLNGPSDSFKEFAVVSAGEPTNVDIYLKGEVTFQEETYLAGSKLTVLLEAYNAIQLLSKDDLSGSRVVSQKPVAVLSGHTCSWKNTQCNHVYEQLLPVSSWDTTFIVPPIVYQTKTDIVFVAASQKTTINYQSGSTKESKALSAGQVAVLDVEVKTPLFISASAGIQVIYYCTGWQDKLGTYDTTLINIPSINSYCSSYYLIGFQDFDNYGMLVARSEDVSKLTFNKKEMSGLSWSSIIGTEYSWSTQPLTKGFSFQMLENPSSFLLLSYGTTQENNYGSQAIC
>Bombina_bombina_NOLOC1
TEFITTFMQNSLSDLSQQRYELRITAHSDNTSVKVTVLGGAYSRNFSMNGERSISVALPSSSEIRGSMVFNNTVVVSSDKPINIQSLNHKFRTGETSIVYPVASLGNEYYIITPKDGPSGNYKVFSILAYKEATSVEIMLKGTVEFRGQKYPANKPLSINLAPFQGIELLSQEDLSGTHVKSQKPVAVLSGHTCAWKNTKCNHVYEQLLPVSQWGTSFFVAPLSIQPNADRIYVIAAGPTKLTYTLGTDESKSDMVAGQVLEIQISRLPLLIKASAGLQVIYFNTGGRSRRYEFNPLLMNIMDTKSFCSSYYIYGQRDVDNYAILIATNSTTDGITIDKSPLRNPSWNAIPGTEYYWFEYYIGNSFTSHVISHPDKSFGLQSIGTGALFSYGSPGSC
>Bombina_bombina_NOLOC2
TDFAVVFMQNFIPTYNRSHLDIVLTSFFPDTQATVWLPNGNYMRVLSLRPLSPTTIKLPTDIELLFTCRSNMTVYVSSTKDISVVATNKKPYTTSVWVVYPLREWDTEYYIVTPDDGPEGTFSQVAIVNGAQNNVIEVLLKVAIQFENETYYSGDKINFTLGPWETVQLQSNMSFSGSHVKSQEPVGVFAGHSCAKRLSICNHICLQLPPIAAWGLHFVLPPLQFQNTTNTLYIMAAEQTIITARNGSDLVNINAFPGKIEELSVDPSTYVQISSTAGLMVLVYGGDGTYTSLNYDVFLVNLLPREHFCSAYAVVAKPGFLNFALVVAQRDVVSALQFNHGYLPHVQGKDLPETDLFGAQILVSNFKGFNVVSHPNETFGLFTVGIAMMNAYGAEGIC
>Bombina_bombina_NOLOC3
EFLTVFLQNGYNIFENSVFNLTITAFNDETSVTITVANSKDNWSLLLNNGESKTISLPHDIELLGSGVFNSSILITSDKDITARSISSKDTSSPQITLYPVDLLGHEYYIVTPNVNPRDHFKEFAVVCYHLPTSVKIFIKSWLNYKGVNYTSNVPLTLNLQPGQVIQLQSIEDLSGTRVLSKQPVAVFSGNSCIWKNNYCNHVFEQLLPVSFWGKEYIVSPLPFQYRSDMAYITASKDTIINYISGSIQETHLLTAGQMITFSILLSWPLSIWASEPVQVMFYCIGGIAQGMFFHPFLISVPDTSKFCTSYQVYGLQGFINAVLITAKTASIHEIVFNRQRLEGIQWRKINGTEYSWTQYRYGRQSRLHFVRSSGTPFSAISLGLSPERSYGMSAVC
>Bombina_bombina_LOC128638750a
EFVTSFMQNGDPKTPGEFSFLITGYFPETLVHIVDHKVNFTKDVMLNNKETVLVQIPVNPELEGSVPSTSTLVIKANKDISIESRNYKPFTEGTALTYPLQELGLEYYILTPAGEPKNLIGYKEFSITSYQDVTEVEIWLKGEVIYLKQTYPADSKLTLTLQPFETVQLQSKDDLSGTRVLAKNPVAVLCGHVCYAENSDCDHVSEQLRPVSSWGKNFLVPPLAFQPNADVALVVASQKTKVIYQSGKNKGVVTLEAGEVTKFVVRESEPLFISSEFAIQVVFYCTGGVVDGKEFDPFMIDIPDSSKFGTSYKVNGHEKIENNMFIIVAETSSVKGFMFDGKPLGTINWRPIYGTIYSWGDYRYGSGYSSHNIEHPSTPFLILSIGISEKIGYGSPAVC
>Bombina_bombina_LOC128638750b
EFITAFMQNHDSTEPPQLELLLTGTSPSTSVSITISKTDFKKDLKIGKGETVRVPITENIEMHGSGISPSSVVIKADAEVTVISHNSKQLSGDTALLYPVNQLGSEYYVITPPWGDVSQYTQFSVVNYQYPSRVEIFLKGDVTFSEKEYKAGDKLELNLEPFQALQIQSKGDLSGTKIVSQNRIAVFSGHTCSKKNGGCNHVYEQLLPVESWGTYFLIPSCSMQLQYDVVFVVASQDTFLTFQSGNQADSKHLEDGQVSQFNILPSMPLSVHASEKVQLLFYGTGGEFNNISFVPFLTKIPDLRKFGLRYEIVGQQKFDVNLAVILAKKSEGQRITVDGKPLIEIDWRTFPGNEYSWGEYSFGSDFNSHILEHQNSPFGLLSIGYSNHMSYGSVA
>Bombina_bombina_LOC128638750c
FVTSFMQNSDPKLPGEFSFFITGIFPETTVVVTVQKTDFRKVVMVGEKETVVVTISLNLEIIGSTPSTSSVVIKANKDISIESRNFKPFSEGSSLMYPSQELGSDYYILTPANEPKDLIGYKEFSITNYKDPSKVDIYLKGEASYKGRMYPANSTINLKMKPFEVVQIQSKNDLSGTRVVTQNPVAVLSGHVCYTEHTSCDYVTEQLHPVSTWGTTFVVPPLSFQQNFDVVLVISSQDTQINYQLGTTAGQHNVKAGEVVKFEVNMTSPLYLSAGAGLQVIFYSTGGTLDGKTYDPFMINIPDRSKFGTSYKFSGHKDIEHNIAIIVAETFSTSGMTFDGKPMDTVQWRAMIGTKYSWAELDYGSGFSSHIIEHPHSPFLVLNIGISERIGYGSPALC
>Bombina_bombina_LOC128638750d
QFITALLQNSDPGTPSTLFLTISSISSRTSVTVITGNGSFRKDLTLGMDETVLVKIDKPIGMVGTDTSKASVMVKSDKPIGVVELNYKKDTADSSIIYPVHELGLEYYIITPPWGDKDSYKEFVVIAYEKTTVVKICLKAKVTFKGNEYAADSNMTITIKPFEVIQIQSQDDLSGTRVLSDNPVAIISGNTNSKKNNAAGHVSEQLLPVSNWGRVFIIPVFSFQTKDDIVFIVTFQETVIEFQSGEITWSRKLEKGEVLQVPPNATSPLHIYCNSMAQVMYYSPGGDFLGKQFNPFFTNIPDITSYGVSYKYSGQPNVDNNFVILLVQKPWISEMTFDGKPLPDDVKWNEIKGSSYLWAEYNFGSGFSFHIIKHPIAPFGVLTIGIGDHISYASPPV
>Bombina_bombina_LOC128638751
SEFITAFMQNHKPEEVPQLELLVIGSSPSTSVSITINKSDFRKDLIVGKGEAIPVPITAPVEMHGTGMFSSSVIIKSQADITVVSRNYKYASADTALLYPVYQLGVEYYIITPPWKIESEYKQFSVITYKTPNTVDIFLKGSVNLNGVTHPAGSTLTLTLEPFQAVQIQSTDDLSGTKIIAKNPIAVLTGHTCSEKNGACDYVYEQLLPVTSWGTTFFVPSMSFQTKYDITFVVASQDTSLEYYSGKDKGNKDLKAGEVTQFEIRENSPLSVVASNRIQMLLYGTGGIYKDKTFDPFLTNIPDIDKFGNMFAIVGQDKFDTNLAILLAKTTDLSEITFDGKAPQNIQWKVFPGTDYSWGEYSYGGGFSSHIVENVKFPFGLLSIGFSERIGYGSVAPC
>Bombina_bombina_LOC128638752
KEFVTVFMQNHDPKETPQLELLVTGTKPSTSVSVTINKSDFRKDVKVGEGETVSIPITTNVEMSGSDTSPSSLVIKSDVEVTIVSRSYKYGSSDTALLYPVRLWGVEYYIITPPWGADGAYPEFSVITHENPTVVNIDLKGAVSFQGKNYPKDSKLTLTLKPFQAVQIQSTDDLSGTKVVADHPVAVLSGHTCSQKNGDCGHVYEQLLPVTSWGYSFFVPGMSFQPKSDIVFIIPAKDTEINYQSGSEEEIKKLLAGEVLQLEVSTSSPLNINADSKLQVLFFGTGGTFNSKPFDPFLTNVPATERFGIAYELIGQDKFETNLAVFVIKTSDKPGITVDGKLPEGVKWKEFPGSEYSWGEYNYGSGFSYHTVEHPTVPFGLLSIGYSPSVSYGSLTPC
>Bombina_bombina_LOC128638753
KEFVTVFMQNHDPKETPQLELLVTGTKPSTSVSVTINKSDFRKDVKVGEGETVSIPITTNVEMSGSDTSPSSLVIKSDVEVTIVSRSYKYGSSDTALLYPVRLWGVEYYIITPPWGADGAYPEFSVITHENPTIVNIDLKGAVSFQGKNYPKDSKLTLSLKPFQAVQIQSTDDLSGTKVVADHPVAVLSGHTCSQKNGDCGHVYEQLLPVTSWGYSFFVPGMSFQPKSDIVFIIPAKDTEINYQSGSEEEIKELLAGEVLQLEVTASSPLNINADSKLQVLFFGTGGTFNTKPFDPFLTNVPATERFAIAYELIGQDKFETNLAVFVIKTSDKPGITVDGKLPEGVKWKEFPGSKYSWGEYNYGSGFSYHTVEHPTEPFGLLSIGYSPSVSYGSVAPS
>Bombina_bombina_LOC128638754
KEFVTVFMQNHDPKETPQLELLVTGTKPSTSVSVTINKSDFRKDVKVGEGETVSIPITTNVEMSGSDTSPSSLVIKSDVEVTIVSRSYKYGSSDTALLYPVRLWGVEYYIITPPWGADGAHPEFSVITHENPTVVNIDLKGAVSFQGKNYPKDSKLTLTLEPFQAVQIQSTDDLSGTKVVADHPVAVISGHTCSQKNGDCGHVYEQLLPVPSWGYSFFVPGMSFQPKSDFVFIIPAKDTEINYQSGSEEKRKKLLAGEVLQLEVTASSPLNINADSKLQVLFFGTGGTFNTKPFDPFLTNVPATERFAIAYELIGQDKFETNLAVFVIKTSDKPGITVDGKLPKGVKWKEFPGSKYSWGEYNYGSGFSYHTVKHPTEPFGLLSIGYSPSVSYGSVAPS
>Bombina_bombina_LOC128638756
KEFVTVFMQNHDPKETPQLELLVTGTKPSTSVSVTINKSDFRKDVKVGEGETVSIPITTNVEMSGSDTSPSSLVIKSDVEVTIVSRSYKYGSSDTALLYPVHLWGVEYYIITPPWGADGAYPEFSVINHENPTVVNIDLKGAVSFQGKNYPKDSKLTLTLEPFQAVQIQSTDDLSGTKVVTDHPVAVLSGHTCSQKNGDCGHVYEQLLPVPSWGYSFFVPGMSFQPKSDIVFIIPAKDTEINYQSGSEEKIKELLAGEVLQLEVTASSPLNINANSKLQVLFFGTGGTFNTKPFDPFLTNVPATERFAIAYELIGQDKFETNLAVFVIKTSDKPGITVDGKLPEGVKWKEFPGSKYSWGEYNYGSGFSYHTVEHPTVPFGLLSIGYSPSVSYGSVAPS
>Bombina_bombina_LOC128638758
KEFVTVFMQNHDPKETPQLELLVTGTKPSTSVSVTINKSDFRKDVKVGEGETVSIPITTNVEMSGSDTSPSSLVIKSDVEVTIVSRSYKYGSSDTALLYPVHLWGVEYYIITPPWGADGAYPEFSVINHENPTVVNIDLKGAVSFQGKNYPKDSKLTLTLEPFQAVQIQSTDDLSGTKVVTDHPVAVLSGHTCSQKNGDCGHVYEQLLPVPSWGYSFFVPGMSFQPKSDIVFIIPAKDTEINYQSGSEEKIKELLAGEVLQLEVTASSPLNINADSKLQVLFFGTGGTFNTKPFDPFLTNVPATERFAIAYELIGQDKFETNLAVFVIKTSDKPGITVDGKLPEGVKWKEFPGSKYSWGEYNYGSGFSYHTVEHPTVPFGLLSIGYSPSVSYGSVAPS
>Bombina_bombina_LOC128638759
KEFVTVFMQNHDPKETPQLELLVTGTKPSTSVSVTINKSDFRKDVKVGEGETVSIPITTNVEMSGSDTSPSSLVIKSDVEVTIVSRSYKYGSSDTALLYPVHLWGVEYYIITPPWGADGAYPEFSVINHENPTVVNIDLKGAVSFQGKNYPKDSKLTLTLEPFQAVQIQSTDDLSGTKVVTDHPVAVLSGHTCSQKNGDCGHVYEQLLPVPSWGYSFFVPGMSFQPKSDIVFIIPAKDTEINYQSGSEEKIKELLAGEVLQLEVTASSPLNINADSKLQVLFFGTGGTFNTKPFDPFLTNVPATERFAIAYELIGQDKFETNLAVFVIKTSDKPGITVDGKLPEGVKWKEFPGSKYSWGEYNYGSGFSYHTVEHPTVPFGLLSIGYSPSVSYGSVAPS
>Bombina_bombina_LOC128638760
KEFVTVFMQNHDPKETPQLELLVTGTKPSTSVSVTINKSDFRKDVKVGEGETVSIPITTNVEMSGSDTSPSSLVIKSDVEVTIVSRSYKYGSSDTALLYPVHLWGVEYYIITPPWGADGAYPEFSVINHENPTVVNIDLKGAVSFQGKNYPKDSKLTLTLEPFQAVQIQSTDDLSGTKVVADHPVAVISGHTCSQKNGDCGHVYEQLLPVPSWGYSFFVPGMSFQPKSDIVFIIPAKDTEINYQSGSEEKIKELLAGEVLQLEVTASSPLNINADSKLQVLFFGTGGTFNTKPFDPFLTNVPATERFAIAYELIGQDKFETNLAVFVIKTSDKPGITVDGKLPEGVKWKEFPGSKYSWGEYNYGSGFSYHTVEHPTVPFGLLSIGYSPSVSYGSVAPS
>Bombina_bombina_LOC128638761_d1
KEFVTVFMQNHDPKETPQLELLVTGTKPSTSVSVTINKSDFRKDVKVGEGETVSIPITTNVEMSGSDTSPSSLVIKSDVEVTIVSRSYKYGSSDTALLYPVHLWGVEYYIITPPWGADGAYPEFSVINHENPTVVNIDLKGAVSFQGKNYPKDSKLTLTLEPFQAVQIQSTDDLSGTKVVTDHPVAVLSGHTCSQKNGDCGHVYEQLLPVPSWGYSFFVPGMSFQPKSDIVFIIPAKDTEINYQSGSEEEIKKLLAGEVLQLEVTASSPLNINADSKLQVLFFGTGGTFNTKQFDPFLTNVPATERFAIAYELIGQDKFETNLAVFVIKTSDKPGITVDGKLPEGVKWKEFPGSKYSWGEYNYGSGFSYHTVEHPTEPFGLLSIGYSPSVSYGSVAPS
>Bombina_bombina_LOC128638761_d2
KEFVTVFMQNHDPKETPQLELLVTGTKPSTSVSVTINKSDFRKDVKVGKGETVSIPITTNVEMSGSDTSPSSLVIKSDVEVTIVSRSYKYGSSDTALLYPVRLWGVEYYIITPPWGADGAYPEFSVITHENPTVVNIDLKGAVSFQGKNYPKDSKLTLTLKPFQAVQIQSTDDLSGTKVVADHPVAVLSGHTCSQKNGDCGHVYEQLLPVPSWGYSFFVPGMSFQPKSDIVFIIPAKDTEINYQSGSEEKIKELLAGEVLQLEVTASSPLNINADSKLQVLFFGTGGTFNTKPFDPFLTNVPATERFAITYELIGQDKFETNLAVFVIKTSDKPGITVDGKFPEGIKWKEFPGSKYSWGEYNYGSGFSYHTVEHPTEPFGLLSIGYSPSVSYGSVAPS
>Bombina_bombina_LOC128638762
KEFVTVFMQNHDPKETPQLELLVTGTKPSTSVSVTINKSDFRKDVKVREGETVSIPITTNVEMSGSDTSPSSLVIKSDVEVTIVSRSYKYGSSDTALLYPVHLWGVEYYIITPPWGADGAYPEFSVINHENPTVVNIDLKGAVSFQRKNYPKDSKLTLTLEPFQAVQIQSTDDLSGTKVVTDHPVAVLSGHTCSQKNGDCGHVYEQLLPVPSWGYSFFVPGMSFQPKSDIVFIIPAKDTEINYQSGSEEEIKKLLAGEVLQLEVTASSPLNINADSKLQVLFFGTGGTFNTKPFDPFLTNVPATERFAIAYELIGQDKFETNLAVFVIKTSDKPGITVDGKLPEGVKWKEFPGSKYSWGEYNYGSGFSYHTVEHPTVPFGLLSIGYSPSVSYGSVAPS
>Bombina_bombina_LOC128638763_d1
REFVTVFMQNHEHKETPQLELLVTGTKPSTSVTITINKSDFRKEVKVGNGETISVPITENVEMSGTDTGPSSIVIKADFGVTVVSRSYKDGSGDTALLYPVRLWGVEYYIITPPWGADGAYAEFSVIGYESPTVINIYLKGAVSFQGQDYPKDSKLTLTLEPFQAIQIQSTDDLSGTKVVADHPVAVLSGHTCTEKNGDCGHVYEQLLPVASWGSSFLVPGMSFQPKFDIAFLMSAQDTCIEYQSGEKKENRNVVAGELMQLEVKTSSPLSIHANEKIQVLLYGTGGTFNDIPFNPFFTNIQSTERYGTAYELIGQDKFETNLAIIVSKTTAEAGITVDGKLPENIVWREFYGSEYSWAEYNFGSGFSYHTVQHLTVPFGLLSIGYSPSLSYGSMSPS
>Bombina_bombina_LOC128638763_d2
REFVTVFMQNHDNKETPQLELLVTGTKPSTSVSVTINKSDFRKDVKVGEGETVSIPITTNVEMSGADTSPSSLVIKSDVEVTIVSRSYKYGSGDTALLYPVRLWGVEYYIITPPWGADGAYPEFSVITHENPTVVKIDLKGAVSFQGKNYPKDSKLTLTLEPFQAVQIQSTDDLSGTKVVADHPVAVLSGHTCSQKNGDCGHVYEQLLPVPSWGYSFFVPGMSFQPKSDIVFIIPAKDTEINYQSGSEEEIKKLLAGEVLQLEVTTSSPLYINADSKLQVIFFGTGGTFNSKPFDPFLINIPATERFAIAYELIGQDKFETNLAVFVIKTSDKPRITVDGKLPEGIKWKEFPGSKYSWGEYNYGSGFSYHTVEHPTEPFGLLSIGYSPSISYGSVAPS
>Bombina_bombina_LOC128638764
REFVTVFMQNHEPKETPQLELLVTGTKPSTSVTVTINKSDFRKKVKVGEGETISIPITTNVEMSGTNTSPSSIVIKADFGVTVVSRSYKYGSSDTALLYPVRLWGVEYYIITPPWGADGAFTEFSVIGYESPTVINIYLKGAVSFQGKNYPKDSKLTLTLEPLQAVQIQSTDDLSGTKIVADHPVAVLSGHTCTQRNGDCGHVHEQLLPVASWGSSFFVPGISFQPKSDIAFIMSAQDTCIEYQSGEKIENRNVVAGELMQLEVTKSSPLFIHANEKIQVLFYGTGGTFNDIPFDPFFTNIQSTERYGTAYELIGQDKFETNLAIIVSKTTAESGITVDGKLPEGIVWREIPGSEYSWAEYNFGSGFSYHTMQHLSVPFGLLIFGYSPSLTYGYLAPC
>Bombina_bombina_LOC128638765
REFVTVFMQNHEFKETPQLELLVTGTKPSTSVTITINKSDFRKEVKVGNGETISVPITTNVEMSGTDTSPNSIVIKADFGVTVVSRSYKDGSGDTALLYPVRLWGVEYYIITPPWGADGAYTEFSVIGYESPTVINIYLKGAVSFQGQDYPKDSKLTLTLEPFQAIQIQSTDDLSGTKVVADHPVAVLSGHTCTEKNGDCGHVYVQLLPVASWGSSFFVPGISFQPKSDIAFIMSAQDTCIEYQSGEKIENRNVVAGELMQLEVTKSSPLFIHANEKIQVLFYGTGGTFNDIPFDPLLTNIQSTEHYGTAYELIGQDKFETNLAIIVSKTTAESGITVDGKLPEGIVWREIPGSEYSWAEYKFGSGFSYHTMQHLSVPFGLLIFGCSSSLTYGYLAPC
>Bombina_bombina_LOC128638270
EFVTVFMQNYNPSYSNTYFQLFIAGYETDTTATIWVNKSNFKKNVALKPRSVVSTTIPPNFELLGVSKSCNVVVVQSDKEISITAMNFKALSADTSVIYPVSSLGTEYYIVTPLNGPSDSFKEFAVVSAGEPTNVDIYLKGEVTFQEITYPAGSKLTVLLEAYNAIQLLSKDDLSGSRVVSQKPVAVLSGHTCSWKNTKCNHVYEQLLPVSSWETTFIVPPIVYQTKTDIAFIAASQKTTINYQSGSTKESKALSAGEVVQLEVEVKTPLFISASAGIQVIYYCTGWQDKLGTYDTTLISIPSINSYCSSYYLYGFQDFQNYGMLVARSEDVNKLTFNKRAMSDLSWSSITGTEYSWSTQPLTKGFSFQMLENPSSPFLLLSYGIMQQNNYGSQAIC
>Bombina_bombina_LOC128638271
TEFVTVFLQNHPLNPDTPNLQLTITALAPSTVITISINKYSFRKKITLEEYEVTTIKIPSFLQMPPSKLFYFSVIVMSNNPIYVVSSNSKDISSESSSLYPLEELGTEYYIFTPEEGPEGSFKEFAVVASKEPTSVTITPTRTISFLDREYPKGTKLIINLEPFEAVEFLSKEDLSGTRIQSNKPVAVLSGHTCSWKHTKCTHVYEQLQPVSSWATDYLVAPLSFQTKYDLVYVTASKNTVVNYQAGQLKATKELNSGDVLEIKLYASAPLYITSTEGIQVLLYCAGGKNGTLSYDTFLMNVPDITSFCTTYQVVGQEDFFNDAVVLAKTSSLQRITVDKASLGEINWKNIPDTEYSWGEFSLGSKSKALLIEDPDNPFGLITVGMNLLNNYGEPGIC
>Spea_bombifrons_LOC128469755
KKFVTTFLQNHGADEIPQVEFQITGTHPSTQVTLTISNTDFKKEVTVNNGETVSVPITEPVEMLGTDTSPRSVVIEADHGVAVVSRSSKYGSSDTALLYPVESWGILYYIVTPPWGPDTEYKEFAIISNDMPTNVKMHLKGDVNFQGQDYPKGSILRVTLEPNQAMQIQSKDDLSGTKVEAQYPITVLSGHTCSQKNGNCGHVYEQLLPVERWGDTYFVPGLSFQPKSDIAMVMAYQPTEVEYQSGTEKGKKPLEEGEMVTFDVSESSPLSLRANNNIQVHLFGTGGISEGNPLDPFLITVPDTKSYSYKAQINGEKDIENNKGVIIIKKPGQSGITIDDKAPEGIQWRDFPGTEYSWGEFRLPSGFSFHTVKNPTMPFGLLSIGYSPNMAYGSIAPS
>Spea_bombifrons_LOC128469756
KKFVTTFLQNHGADEIPQVEFQITGTHPSTQVTLTISNTDFKKEVTVNNGETVSVPITEPVEMLGTDTSPRSVVIEADHGVAVVSRSSKYGSSDTALLYPVESWGILYYIVTPPWGPDTEYKEFAIISNDMPTNVKMHLKGDVNFQGQDYPKGSILRVTLEPNQAMQIQSKDDLSGTKVEAQYPITVLSGHTCSQKNGNCGHVYEQLLPVERWGDTYFVPGLSFQPKSDIAMVMAYQPTEVEYQSGTEKGKKPLEEGEMVTFDVSESSPLSLRANNNIQVHLFGTGGISEGNPLDPFLITVPDTKSYSYKAQINGEKDIENNKGVIIIKKPGQSGITIDDKAPEGIQWRDFPGTEYSWGEFRLPSGFSFHTVKNPTMPFGLLSIGYSPNMAYGSIAPS
>Spea_bombifrons_LOC128469758
KKFVTTFLQNHGADEIPQVEFQITGTHPSTQVTLTISNTDFKKEVTVNNGETVSVPITEPVEMLGTDTSPRSVVIEADHGVAVVSRSSKYGSSDTALLYPVESWGILYYIVTPPWGPDTEYKEFAIISNDMPTNVKMHLKGDVNFQGQDYPKGSILRVTLEPNQAMQIQSKDDLSGTKVEAQYPITVLSGHTCSQKNGNCGHVYEQLLPVERWGDTYFVPGLSFQPKSDIAMVMAYQPTEVEYQSGTEKGKKPLEEGEMVTFDVSESSPLSLRANNNIQVHLFGTGGISEGNPLDPFLITVPDTKSYSYKAQINGEKDIENNKGVIIIKKPGQSGITIDDKAPEGIQWRDFPGTEYSWGEFRLPSGFSFHTVKNPTMPFGLLSIGYSPNMAYGSIAPS
>Spea_bombifrons_LOC128469759
KKFVTTFLQNHGADEIPQVEFQITGTHPSTQVTLTISNTDFKKEVTVNNGETVSVPITEPVEMLGTDTSPRSVVIEADHGVAVVSRSSKYGSSDTALLYPVESWGILYYIVTPPWGPDTEYKEFAIISNDMPTNVKMHLKGDVNFQGQDYPKGSILRVTLEPNQAMQIQSKDDLSGTKVEAQYPITVLSGHTCSQKNGNCGHVYEQLLPVERWGDTYFVPGLSFQPKSDIAMVMAYQPTEVEYQSGTEKGKKPLEEGEMVTFDVSESSPLSLRANNNIQVHLFGTGGISEGNPLDPFLITVPDTKSYSYKAQINGEKDIENNKGVIIIKKPGQSGITIDDKAPEGIQWRDFPGTEYSWGEFRLPSGFSFHTVKNPTMPFGLLSIGYSPNMAYGSIAPS
>Spea_bombifrons_LOC128469760
KKFVTTFLQNHGADEIPQVEFQITGTHPSTQVTLTISNTDFKKEVTVNNGETVSVPITEPVEMLGTDTSPRSVVIEADHGVAVVSRSSKYGSSDTALLYPVESWGILYYIVTPPWGPDREYKEFAIISNDMPTNVKMHLKGDVNFQGQDYPKGSILRVTLEPNQAMQIQSKDDLSGTKVEAQYPITVLSGHTCSQKNGNCGHVYEQLLPVERWGDTYFVPGLSFQPKSDIAMVMAYQPTEVEYQSGTEKGKKPLEEGEMVTFDVSESSPLSLRANNNIQVHLFGTGGISEGNPLDPFLITVPDTKSYSYKAQINGEKDIENNKGVIIIKKPGQSGITIDDKAPEGIQWRDFPGTEYSWGEFRLPSGFSFHTVKNPTMPFGLLSIGYSPNMAYGSIAPS
>Spea_bombifrons_LOC128469761
KKFVTTFLQNHGADEIPQVEFQITGTHPSTQVTLTISNTDFKKEVTVNNGETVSVPITEPVEMLGTDTSPRSVVIEADHGVAVVSRSSKYGSSDTALLYPVESWGILYYIVTPPWGPDTEYKEFAIISNDMPTNVKMHLKGDVNFQGQDYPKGSILRVTLEPNQAMQIQSKDDLSGTKVEAQYPITVLSGHTCSQKNGNCGHVYEQLLPVERWGDTYFVPGLSFQPKSDIAMVMAYQPTEVEYQSGTEKGKKPLEEGEMVTFDVSESSPLSLRANNNIQVHLFGTGGISEGNPLDPFLITVPDTKSYSYKAQINGEKDIENNKGVIIIKKPGQSGITIDDKAPEGIQWRDFPGTEYSWGEFRLPSGFSFHTVKNPTMPFGLLSIGYSPNMAYGSIAPS
>Spea_bombifrons_LOC128469763
KKFVTTFLQNHGADEIPQVEFQITGTHPSTQVTLTISNTDFKKEVTVNNGETVSVPITEPVEMLGTDTSPRSVVIEADHGVAVVSRSSKYGSSDTALLYPVESWGILYYIVTPPWGPDTEYKEFAIISNDMPTNVNMHLKGDVNFQGQDYPKGSILRVTLEPNQAMQIQSKDDLSGTKVEAQYPITVLSGHTCSQKNGNCGHVYEQLLPVERWGDTYFVPGLSFQPKSDIAMVMAYQPTEVEYQSGTEKGKKPLEEGEMVTFDVSESSPLSLRANNNIQVHLFGTGGISEGNPLDPFLITVPDTKSYSYKAQINGEKDIENNKGVIIIKKPGQSGITIDDKAPEGIQWRDFPGTEYSWGEFRLPSGFSFHTVKNPTMPFGLLSIGYSPNMAYGSIAPS
>Spea_bombifrons_LOC128469764
KKFVTTFLQNHGADEIPQVEFQITGTHPSTQVTLTISNTDFKKEVTVNNGETVSVPITEPVEMLGTDTSPRSVVIEADHGVAVVSRSSKYGSSDTALLYPVESWGILYYIVTPPWGPDTEYKEFAIISNDMPTNVKMHLKGDVNFQGQDYPKGSILRVTLEPNQAMQIQSKDDLSGTKVEAQYPITVLSGHTCSQKNGNCGHVYEQLLPVERWGDTYFVPGLSFQPKSDIAMVMAYQPTEVEYQSGTEKGKKPLEEGEMVTFDVSESSPLSLRANNNIQVHLFGTGGISEGNPLDPFLITVPDTKSYSYKAQINGEKDIENNKGVIIIKKPGQSGITIDDKAPEGIQWRDFPGTEYSWGEFRLPSGFSFHTVKNPTMPFGLLSIGYSPNMAYGSIAPS
>Spea_bombifrons_LOC128469765
KKFVTTFLQNHGADEIPQVEFQITGTHPSTQVTLTISNTDFKKEVTVNNGETVSVPITEPVEMLGTDTSPRSVVIEADHGVAVVSRSSKYGSSDTALLYPVESWGILYYIVTPPWGPDTEYKEFAIISNDMPTNVKMHLKGDVNFQGQDYPKGSILRVTLEPNQAMQIQSKDDLSGTKVEAQYPITVLSGHTCSQKNGNCGHVYEQLLPVERWGDTYFVPGLSFQPKSDIAMVMAYQPTEVEYQSGTEKGKKPLEEGEMVTFDVSESSPLSLRANNNIQVHLFGTGGISEGNPLDPFLITVPDTKSYSYKAQINGEKDIENNKGVIIIKKPGQSGITIDDKAPEGIQWRDFPGTEYSWGEFRLPSGFSFHTVKNPTMPFGLLSIGYSPNMAYGSIAPS
>Spea_bombifrons_LOC128469767
KKFVTTFLQNHGADEIPQVEFQITGTHPSTQVTLTISNTDFKKEVTVNNGETVSVPITEPVEMLGTDTSPRSVVIEADHGVAVVSRSSKYGSSDTALLYPVESWGILYYIVTPPWGPDTEYKEFAIISNDMPTNVKMHLKGDVNFQGQDYPKGSILRVTLEPNQAMQIQSKDDLSGTKVEAQYPITVLSGHTCSQKNGNCGHVYEQLLPVERWGDTYFVPGLSFQPKSDIAMVMAYQPTEVEYQSGTEKGKKPLEEGEMVTFDVSESSPLSLRANNNIQVHLFGTGGISEGNPLDPFLITVPDTKSYSYKAQINGEKDIENNKGVIIIKKPGQSGITIDDKAPEGIQWRDFPGTEYSWGEFRLPSGFSFHTVKNPTMPFGLLSIGYSPNMAYGSIAPS
>Spea_bombifrons_LOC128469768
KKFVTTFLQNHGADEIPQVEFQITGTHPSTQVTLTISNTDFKKEVTVNNGETVSVPITEPVEMLGTDTSPRSVVIEADHGVAVVSRSSKYGSSDTALLYPVESWGILYYIVTPPWGPDTEYKEFAIISNDMPTNVKMHLKGDVNFQGQDYPKGSILRVTLEPNQAMQIQSKDDLSGTKVEAQYPITVLSGHTCSQKNGNCGHVYEQLLPVERWGDTYFVPGLSFQPKSDIAMVMAYQPTEVEYQSGTEKGKKPLEEGEMVTFDVSESSPLSLRANNNIQVHLFGTGGISEGNPLDPFLITVPDTKSYSYKAQINGEKDIENNKGVITIKKPGQSGITIDDKAPEGIQWRDFPGTEYSWGEFRLPSGFSFHTVKNPTMPFGLLSIGYSPNMAYGSIAPS
>Spea_bombifrons_LOC128469769
RKFVTTFLQNHGSNEIPQVEFLITGIYPSTQVTLTISNTGFRKEVTVNKGETVSVPITEPVEMLGTDTSPRSVVIEADHGVTVVSRSSKHGSSDTALLYPVDWWGSLYYIVTPPWGPDTEYKEFAIISNDMPTNVTMHLKGDVKFQGKDYPKGSILRVTLEPNQATQIQSKDDLSGTKIEAQYQVSVLSGHTCAQKNGNCGHVYEQLLPVERWGDTYFVPGLSFQPKSDIVMVMAYQPTELTYQSGTKKGQKTINEGEMVTFDVSPSFPLSLRSNNYIQVLLFGTGGSFPPFLSNAPDIMSFGLKYVIPGQNNVDNNEGVIIIKMPGQSGITIDEKAPKGIQWRKFPGSEYSWGEFRLPRGFSFHTIEHPTMPFGLLSIGYSPSMSYGSIAPC
>Spea_bombifrons_FCGBP
KNFVTAFMQNYKLTYSQANFQVFITGYSPSTTVTVWLNKSSFKKVLNVDERSTISVQIPPSAELPGESKTCNVVVIQADKDISVLSLNYKLQSADVSLVFPVQDLGTEYYAVTPLGGPDDGFKEFSVISTEEPTNVDIFLTGTVRYQGSVYRAGSKLTVLLEAYNVLQLLSQDDLSGSRIVSQKPVAVLSGHTCTWQNTKCNHVYEQLLPVSSWGTTFFVPPVSLQTRPDIVFVVASQATKIDYQVNAKTNSQNLNAGQVLKLDIPVRTPIFIQASAGIQVTYYLTGWQDRFFTQFDPLLMNIPPMNSYCSSYYIYGHQEFENYGTLLVRSADISKVTINKNPAGDLSWNDIPGTEYSWSTTRLTKGFSFQLVENPSPFLLLSYGLTKLNSYGTAATC
>Spea_bombifrons_LOC128469597
TEFITVFMQNHNTQSGNPNLQLSITAHSPSTSVTISVNKYSFRKKITLNELEQTTIVLPPTIQMLPSKPFSHSVIVTSNNPISVTSFNSKVESSDSSSLYPVEELGTEYYIVTPTDGPDGSFKEFAVVTKEPNKVTIYLTGKVTFEDREYGKGSVLTLNLESYEAVELQSEDDLTGTRVVTLKPAAVLSGHMCSWKHSKCNHVYEQLQPVFSWANTFIMPPMPFQTKYDMVYVTASQITQVTYQAGLEKVTKELGAGGFLELQLKPSLPLFINATEGIQVLFFSAGGHDGSVVYDTFLMAVPDVTSYCTSYLAVAQDKFINEVIMVAKTSSIKGVTVDNAPLKDVSWQEIPDTEYSWGGFDPDSSSRPYLVENKDNPFGLITAGIASMNAYGEPGVC
>Spea_bombifrons_NOLOC1
KKFVTTFLQNHGADEIPQVEFQITGTHPSTQVTLTISNTDFKKEVTVNNGETVSVPITEPVEMLGTDTSPRSVVIEADHGVAVVSRSSKYGSSDTALLYPVESWGILYYIVTPPWGPDTEYKEFAIISNDMPTNVNMHLKGDVNFQGQDYPKGSILRVTLEPNQAMQIQSKDDLSGTKVEAQYPITVLSGHTCSQKNGNCGHVYEQLLPVERWGDTYFVPGLSFQPKSDIAMVIAYQPTEVEYQSGTEKGKKPLEEGEMVTFDVSESSPLSLRANNNIQVHLFGTGGISEGNPLDPFLITVPDTKSYSYKAQINGEKDIENNKGVIIIKKPGQSGITIDDKAPEGIQWRDFPGTEYSWGEFRLPSGFSFHTVKNPTMPFGLLSIGYSPNMAYGSIAPS
>Spea_bombifrons_NOLOC2
EFITTFMENGLNSLGQQRYEVRISGNHENTTVTITVLGADFTRNITINGGRTISVKLPSLVEIRGNSDINNAVYITSNKPINVLSLNYKFGSAETSVVYPLATLGNEYYLLTPKEGSRESSKVFSIVAAKETTSVEISLNGRVEYKGRTYRANSVLMLNLAPFKGVQLTSSDDLSGSRVTSTRSVAVLSGHTCARKNTQCNHVFEQLLPVNHWGRNFYVAPFVSLVPSQPSKDIVNVVAAGSARLNYVLDNTERNVNMVAGQVLEIEIESSPLAITASTGVQVTFYSTGGKANRYSYGPMLMNILDTGSYCSSYFIYGQRSISNYAILIAKNSSRGGITIDQKSLQNPMWHEIQGTDYMWLWYSIGNSFTSHRFDHPNATFGLQSVGIGKEFSYGS
>Spea_bombifrons_NOLOC3
EFITTFMENGLNSLGQQRYEVRISGNHENTSVTITVLGADFTRNITINGGRTMSVMLPSLVEIRGSSDINNGVYITSNKPINVLSLNYKFGSAETSVVYPLATLGNEYYLLTPKEGSRESSKAFSIVAAKETTSVEISLNGRVEYKGRTYQANSVMMLNLAPFKGVQLTSSDDLSGSRVTSTRSVAVMSGHTCAQKNTQCNHVFEQLLPVNHWGRNFYVAPFVSLVPSQPSKDIVNVVAAGSTRLNYVLDNTEMNVNMVAGQVLEIEIESSPLAITASTGVQVTFYSTGGNASGYSYGPMLMNILDTGSYCSSYSIYGQQNISNYAILIAKNSSRGGITIDQKSLQNPMWHEIQGTDYMWLWYSIGNSFTSHRFDHPNATFGLQTVGIGKEFSYGS
>Spea_bombifrons_NOLOC4
RNFLTAFLQNGNSSFGNAVLDITITAFENTSVTVQLKSPQNSWSLLLDSGESATIQVSYTAEMIGSSIFKSSIHITADEPVSILCLNSKAFSSSRITVYPVEYLGTQYFIVTPNEGPEYTLKEFAVINYNLTTDVQILLKGWAIFQGQNYSSGQPLNLILQPFEVLQLQSEQDLSGSMVLAENPVAVLTGLTCAWNNNSCDHVYEQLLPVSGWGKEYIIQPLPFQYKSDIVYVSASQDTQVEYTSGPSKQSAFMQEGQVLKIPVRTPFSLVITSNVAVQVLFYCTGGFSRNIQFDPFFVSVPDTSKYCTEYQVHGLQGFINALLLTAKTESIPGIKFNNQGLGNIQWKKIQGTKYSWAQYRYGRQFKSHMVSHPGSGFAALSFGLSSQASYG
>Spea_bombifrons_NOLOC5
KEFITVFMENNQPTSTDSNFQVFITGYSPSTNIKLFVNTSNYQKSFTVNDRFTIGIDIPLTVELLGAKRSSNVVVIQSDKDISVMSLNYKQLGSDTSVLYPFEYWGTEYYVVTPSTLASKQFSVISGKEQTSLDIYFTSPVKTEDGLFSANVKSSLVLRPYTAYQFLSDGDLSGTRVVSEKPVAVLSGFTCGSRKTGCSHVYEQLQPVPAWGTSFIIPPIISQSLSDIAYVVASQTTKVNYQIGASANSRTLTKGEVIKLDVPPLTAISITAAAGVQVMYYCIGGTSGSAIRYTPFLTTIYPTNSYCTSYYIFGQNKFDNFGVVVAKTSDAPNLTLNNKVVTLSWKNIPGTEYSWASQNLGTSLSFQTLVNPSSPFLLLSYGIANQNSYGSPA
>Spea_bombifrons_NOLOC6
KEFITVFMENNLPGNSETSFQVFITGYSMSTNVDVYLSKTGYQKSFAVNDRLTLAIDIPSSAELLGSKRSTNVVVIQSDKDVTAVSLNHKKNRADTSILYPVKDLGTEYYVVTPTTVGRKQFAVVSGSEKTSLDIYFTNPVQTEDGAFKAGVKSSWVLQPYTAYQFLSDDDLSGSRVLAQKPVAVLSGFTCGTKPVGCNHVFEQLQPVSSWGTIFFIPPIFSQAIDDNVYVVASKATDITYQIGLLANSQALAEGEVIELNVPVQTPLSITATAGIQVLYLCTGGTYGSSSRYNPFLTTIYPTTGFCTSYYIFGQGQFDNFGVLVAKTSTVSKVTFNNKAVTVPWKVIPGTDYSWSYQSFGKGLSFQVVVNPSSPFLLLSYGIANQNSYGSPA
>Spea_bombifrons_NOLOC7
FMQNFLPQHGDPRLQVTLAALGNTTHVNVSVPDGTFDKAFTLIPGFPKTIALPADSELQGSVRSNKTVVFRSTGHVSVVAENSRLHTRGTWLVRPVADWGLKYYIFTPDSGPGGTFAQIAIINGPQTNSVKLTLSALVYLEDKICYPGVPVQLSLGPWEAVQLQSTQSLSGSCIISQEPVGVFAGHSCAQKNTHCNHVCMQLLPVSSWGFNFVVPPIRFQNATNSIYILPSVETFVQIKIGDRLLNKTLVRRRVEELHVNSSTPVSISSAARLMVLFHGSDGVYKSLPYDAFLINLVPEEQFCSRYTLVSMPGYKNFAFLIAHKDSVPGLTVNGTSLPNNKWGHFSGTDMMYARIYFGQKGGYVVARSDNPFGIFTVGIAMMSAYA
>Homo_sapiens_FCGBP
EEFLTAFLQNYQLAYSKAYPRLLISSLSESPASVSILSQADNTSKKVTVRPGESVMVNISAKAEMIGSKIFQHAVVIHSDYAISVQALNAKPDTAELTLLRPIQALGTEYFVLTPPGTSARNVKEFAVVAGAAGASVSVTLKGSVTFNGKFYPAGDVLRVTLQPYNVAQLQSSVDLSGSKVTASSPVAVLSGHSCAQKHTTCNHVVEQLLPTSAWGTHYVVPTLASQSRYDLAFVVASQATKLTYNHGGITGSRGLQAGDVVEFEVRPSWPLYLSANVGIQVLLFGTGAIRNEVTYDPYLVLIPDVAAYCPAYVVKSVPGCEGVALVVAQTKAISGLTIDGHAVGAKLTWEAVPGSEFSYAEVELGTADMIHTAEATTNLGLLTFGLAKAIGYATAADC
>Homo_sapiens_NOLOC1
QLQRAGDLSGTRVVAAHPVALLAGLSCLQARSKACGHAFGRPPPQGRWSGLHTVPHFAPERPGRRDCVFLEASGPGSLCSWCCDADRACVGSAPWHGAALCGGPVHSLALRSSAGVQVFFPPRPPRPAGVDTYDPSFALMP
>Ornithorhynchus_anatinus_LOC114812072
RRFVTTFLQNAGRTYGRPDFRLYISAYETDTRVTVSTPRGPFRRALALGPGQTHCVRLPPAVELRGSTRARQSVLIRATRDVSVLAVNARPRSLDTTVVFPCRLLGTRYLVVTPSLRPSDRHKEFAVVADRWPTRVEITAPCALAFEGRSHPAGRPLALRLGPFQAAQLQSSHDLSGTRVAAGRPVAVLAGHSCLRAAGDCEHASEQLLPVGRWGRAFAVPPFAPAATDPVPPASSPAAGPVPGDRVYVVAAAAGRLRLWSGGVRGARVLRAGRPVRLRVDASRPLYLRASAPVEVLFLAAGGVRRGVPFDPFFALVPPVSSFGRRYALQAQPGFANVAVLVARPERCGQIRLDRRPLTGLRWRPIPGAGYAWTELGYGHGAGAGAHRLEAAGAPIGVMCFGTAERAGYGSQAIQ
>Ornithorhynchus_anatinus_LOC103168854
REFVTAFMQNYQVGYSAANLSLRITSLEAAADVSVSSHASGDELRVTVAPGQTETVVIPASAEVTGSDVSERAVVIRASQDVAVLAVNAKPNTAEVTQVFPLAALGTEYFVLTPPGNSAKHFRQFVVVAGPAGASVDVLLTGSATFRGTFHPAGSRLAAALGPYGVAQVQSTSDLSGSRVTSNRPVAVLSGNTCVQKHTSCNHVTEQLLPTASWGTTFVVPPASFQSRYDLAYVVAARTTELRFVHGGTPGSQALKSGQVVALEVRPTRPLLLEANAGIQVLLFGAGGARGAVSYDPYLALVPPVTSYCSAYVAAGLPGVQNLAVLVAPAADVAGVTLDGEALGPGSPWTTVPGSDFSYAEVEFGPAGQNHALRIAQGAFGLLTIGLAQATGFGTGAAC
>Ornithorhynchus_anatinus_LOC103165817
DEFLVVFSKNAETGGALPRLQILVTAHEDDTNVTVSVPNDSFRAAWTGRSGLTVTLALPSHTELRQSGRLVHAIVVRAQGPVTIVALYRHRSKAAASLLLPVSALGTDYLVVTPSGPLPWGPRHFSIVAGEAGATVDVLLRNTVLQGKKLYPAGSRLALPLAPYEAVQLRSEGDLSETRVTADRPVAVFAGRGCAPQRTGCDPTFEQLQPVAGWGRTFVLGPTPLSDSRDVVYVAATPQKHAKLEILPVRKGGFPAVQLLRPGQVVSLPLEPGQPILLTGSTRIQVLLAGSAAVPKGRHSGVFLARVPDVDRYCRALPVWGVTGFSGSVAGATLSEAAASLRMDGRQLDGWTVVGNTGYSWGHRHYGPGKHQLALQKSGFGGLNVAVGQGSAYGTAIGC
>Ornithorhynchus_anatinus_LOC103168716
EFVVVFTKNAEPGGAPPRLQLLVTAHQDGSNVTVSVRNDSFRAAWTGRAGHTVTLALPSHTEMRQDGRFDCTVVVRAQGPITIMALYQLRGRAAATMLLPVSALGTDYVVVTPSDPLSWGPRHFSIVAGEAGATVDVLLRNTVLQGKKLYPAGSRLALPLAPYEAVQLRSEGDLSETRVTGRPVAVFAGRGCAPQRTGCDPTFEQLQPVAGWGRTFVLGPTPLSDSRDVVYVAATPQKHAKLEILPVRKGGFPAVQLLRPGQVVSLPLEPGQPILLTGSTRIQVLLAGSAAVPKGRHSGVFLARVPDVDRYCRALPVWGVTGFSGSVAGATLSEAAASLRMDGRQLDGWTVVGNTGYSWGHRHYGPGKHQLALQKSGFGGLNVAVGQGSAYGTAIGC
>Alligator_sinensis_LOC102380701
RYFVTAFLENGMPKAAGHFKLFLIGYHDATSVTVTIPKSKFQEVVALHRKQVVTVQLPSHVQMVGTNIFPSTVVVKSSKPISVMSLNSKETSTETTIVYPLFFLGKKYFVITPTGHPTGSFQEFAVVACQQATNVDIYLRGQVTFKGQVYPAGSKLHVSLKPFQTIQLQSTNDLSGTKVLSQKPVAVLAGHTCIWSHNHCQHVMEQLLPVSQWGKTFAVVPLSFQSTHAVAFVVAHQATLLQIQAGPKQKMLWLQAGEVKKLAVKLAKPLYLTADAGIQVIFYSLGSVKAGVPYEPFLSQVPALRNYAKSYYVLGRLGIHNMAVIITKSYATGQLTFDHQPLRQLQWQPIPGSGYSWAEYRFSRKQKVHVLKHPGAPFGVLSIGIADHITHGTVA
>Alligator_sinensis_LOC112548091
RDFITAFMQNSATSREPSFQLFITGFSPVTKVSVSAPNGTFHSTVMVEHGKTATVQLPNFVEMWGTGRFNKTVLVQADQDVAVLAVNYKLYTVDTTVVQPVGSLGTEYYLVTPSGKVEDSYKEFAVITGQVPATVTISLTAPVTFEEQVYKAGEKLTLQLQPFQAVQLQSRNDLSGSHVVSSQPVAILSGHSCASQNSPCDHVVEQLLPVSSWGSSFVVPPLSFQRRYDVVYIVAAQKTRMSYRSGRSWRWRDMGAGQVQKLEITRSKALYITSTTGIQVLFFCTGGTSRGMKFDPFLITIPPISDYCLSYHLDGLQGFENYALVVTKSMASKEIALDGHPLADIKWNVVSDTEYSWAEYGLGDRGGSHTLTHPNEPFMALSVGISSQYSGYGTAGL
>Alligator_sinensis_LOC106722969
REFITAFMENYEVSYSKPDLQLLIYGYAPSTTVTISVPKSSFRHTVQVQKDQMAKVKIPADVELSGTTKAFSTILVKSDQDVSVMSLTSRDNTGDTTVVYPVKKLGLEYYVVTPGGDGLRPYNEFSVAAWQEATEVEIYLRGSVTFQGQDYAAGSQLTVSLTPYEAIQIQSSQDLSGTRVVSSKPVAVLSGHTCTTKNGRCDHVFEQLLPVSTWGRIFFIPPLPFQTGFDLVYVVASQPTQLTSFSGGLWKTQDLVAGQIVQLQVSVAKPLGISGSAGIQVLLFCNGAGGFDPFLAVIPDVSNYCTSYSISGQQGFNNYGLLMAKTAATSNFMVDWKPLRGVHWRPIPSTEYSWGEYRLGTGADVHSVKSSSDPFGLLSVSVAGANGYGTVAL
>Alligator_sinensis_NOLOC1_d1
EFIMAFMQNFLPRFGKADFKLFITTYMPNTTITVSVNKEDFSFQAIANLGETVVVKIPEFVELLRSGTSHRTVIIQADQEVSVFALNYKRNTADTTIVYPVKDLGTEYYVVTPKEGMSELYKQFAVVAGQESTRVDIHLKGAVTFQERTYPAGSNLTIILEAYQAVQLQSRDDLSSTRIVSQNPVAVYAGHVCASKHTKCDYVGEQLLPVSKWGTTFVVPVMSFQTKFDLAYVVASQDTHISYHSGSLKASMILAPGQVMTFEVTVSNPLYLSASVGVQVVVFCTGGTHKNLIYDPFLMTIPDVSSYCKIYSIFGQEKFENYALIVAKTSDTTALTIDKEPLRFTLWRPVPGAAYSWTLYRLGMGYSNHTIEHPSSPFVVLSIGISDKSGYGSPAIG
>Alligator_sinensis_NOLOC1_d2
EFIMAFLQNYVPSYGQSRNMLFITSYFPDTSVTVLVNQANFTVHLTGNPSETIPVSIPAFAELQGSTVSDNTVTIRADQQISVLALNYKEHTADTTVIYPIQDLGTDYYVVTPRRLSRIGYKQFMVVTWRESTRVDIYLRGDVTFQRQIYTAGRQLTITLEAYQAIQLQSHDDLSGTRIVSQSPVAVYAGHTCASKHTKCDYVGEQLLPVSTWGTTFVVPAMSFQTKFDVVYVVASQDTHITYHSRLREATKHLEAGQVTVFEITALRPLYLSASVGIQVVFFSTGGTSRNIIYDPFFMTIPDVSSYCQTYNVFGQEDFENYALIVVNTSQSEGIILDNRPLRNLKWKPVPGTEFSWAEYNLGRGFKRHNMRHLSTSFGLWNIGINDKSGYGSPAIG
>Alligator_sinensis_LOC102383898
DFVVAFMQNGLHQTLNSDFKLFITGHSPAAAIAISMKSPGLRIAAQVRLAQTIHVKIPPQAEMVGSKSFENAVVVRADGDISMFAVNEKPDSVDATVIYPVSSLGTEYYVVTPTVGTDRYGEFVVVAWDEPTSVDIHLKGAVTFEGRMHPRNSMLTLHLQAFQAAQLQSPVDISGTRIVAQKPVAVYSGHTCVTRYVHCDHVAEQLLPVSSWGTRFIVPPLPFETQSDIVYISTSQKTLVESQHGGLRSHRGLPGGRATLYGIQASTALSLSANAGIQVTFFCDGGVKGSVAYDPFFMAIPDISSYCQSYHIFGQENFENYALFMVRTAETAGLMLDKRPLRNLPWKPVPGTEYSWADYNLGRKFSIHNVEHATSPFGLLSVGIANQKAYGAPAIC
>Falco_rusticolus_LOC119144076
EEFVVAFMQNGLQQTLNSDFKLLITGYSPFTSITISMKKPGLRMTVQATMGQTIAVKIPPQAEMVGSKIFDNTVVVRANNAISLVMVNEKPTSVDSTVVYPVHSWGTKYHVVTPNVGTDRYGEFVVAAWDEPTTADVHLKATVTYQGQSYPRGSVLPITLEPFQAAQLQSSSDMSGTQIVAQKPVAVFTGHTCLARFTHCDHLVEQLRPVSSWGTTFIVPPLPFETQSDIIYVTTSQPTRVESQHGVTKTVRELRPSRSTLYGLQAFNTLYLSANAGIQVIFFADGGHKDTISYDPFFMTIPDVSSYCNSYNIFTLDGYDNYALLIAKTSETSGIMLNKTPLRNVAWKPVPGTDYSWAGHSLGNQFAIHTVEHEMSPFGLLSVGVREQKAYGSAAV
>Falco_rusticolus_LOC119144075
REFLAVIPQNDDEGSSASIQLLLTAYADSTTVTVTTPRGTFAGTVTLSRDKTFSLRVPSTMELVGSRLSDKAILIQSTKDISVVTLNAKAQTAGATAILPVDKLGNRYYVVTPVGTRSSGLKEFAVVAGKTPTSISMKVTGTFYYRGRNYSPGTVLRIPLSPYQSLQLQSTQDLSGSEITSDQAIAAFSGHCCVQTSRNCDYVVEQLLPVQAWGTAYVVPPNPLQKKIDFAYVVAAQRTSITYNRGNVASTENMEAGGIRVFEVNENSPLYVSASAPIQVLFFFTGNKKGSYMQDSFLVTIPPISAHCTSYRLSSLDEYSNHAVLVAPNADARTITLNQKVNRAMSWTAIPGTDFSWATIAMGTRMKIQSAEHQQTPFGLLVFGFRPYTGYGFTGL
>Crotalus_tigris_LOC120300098
KEFITAFMQNGFPQRFKGDFKLLITGSVQSTYVTIFMKQPALRVTVIANAGETLSVKIPPEAEMVGSNIFDNTLTIRATNDISIVSLSYKPHSAGTTIVYPMESLGTEYYVITPNVGTDRYREFAIISWTEPTSVEVYLKGPVTFQGKSYLRGSKLTISLQPYQAAQFQGQVDLSGTKIVSQKPVAVYSGHTCISRQIQCDHVLEQLLPVTSWGTKFIVPSLPFNTEYDMVYVSASQNTRVDVQSGQIKNSRVLQAARVGFYGIQGTTAMSISASSGIQVMFFSDGGTFGNLKYDPFFMAIPDVSSYCLAYNTYSSDQFENYALMIAKSSETSGITVDSRPLHTLQWHVVPATDYSWTAHSLGQTQSTIHRIEHSSSPFGLLSVGIANGKACGSPAVC
>Crotalus_tigris_LOC120300097
QEFITAFMQNYQLDYSEAEFQLIITGEFPLTTVNVLVYKSTFQKEFSLPPGETVVVKLPTYVEMVGTIKSCHTVLVTANQNISVMALSSKKNSVDTTVVYSIQNLGMVYYVLTPLGDVSKTYREFSVIAWHKSTDVEIHLKGSVRFQDLIYSAGSKLHVTLLPYEAIQLQSYQDLSGTLVRATHPVAVLSGHSCAQMHTDCSHVVEQLLPVQSWGRSFFILPLSFQTQYDIAYIITSQTTRVTHVSGSTHKSYDLKSGQLLQLKVTQTSPIFITANFGIQVFFFCTGGIHSGLTFHPFFLTIPDVLSYCTSYSFESQTGFENYALIVAKTAVAGGFTMDGDALGGISWKEITGTEYSWSEYTLGKKECIHSIEHPNSPFSLLSVGIAKRSSYGAVGVC
>Crotalus_tigris_LOC120300152_d1
NKFVMAFMQDHQKYQSSPSDNKYQLLISGHYSSTAVKVSVSRHKFWRTFVVNKGTVATVRLPDTFEMRGSNYFDMTVFIEANREISVFAQGNGRSLVGTSLVLPVHQLDRVYHVVTPNITTNGFKEFAIVAQETATDVDIYLKGDVLFNRQAYPAGSKLSVNLEAFQALQLQSSDDLSGTRIESKEPVAVFSGHSCIMKDNACNQVFEQLLPSSSWGTFFIVPVLPFQNRDGTLYVTASQNTYLKYQHGDELSTQTLESGEVMQLNKYSSEPFSISASARIQVLYFSTDGKSQGSGPLLVSIPAVTSFCKSYDLAYMKQLDNYAIIVAKTSDPSGIRIQRRPFEKSQWRSVPDTEYSWSEYNLGRGAGILSSDHHVPLGVFILGFSQHDGYGSQAHC
>Crotalus_tigris_LOC120300152__d2
KSFVTAFMQNRTPGQPGQKLELYIAGYHLATNITVSTRNTILHKTISEGEIISIELPLSLQMEGSDKFNKTVLIEADQDISVISYNYLPKTSDGTITYPIHQLGQLYYVVTPTENSNKEFAIIAHEDLTTVTIHLKGTVIYKSKVYPAGSIFVTGLKAFEAIQLQSTEDLSGTRIESTKPVAVLSGHTCVTKFTACDHVVEQLLPVQSWGTTFIVPALPFQTQYDIAYVVSAENTLMRYQSSSKKESRTLVAGEVVQLEVLNSQPLFISADAGIQVLFFFTGAKRENDYYDPFLMNIPATTCYCNSYHIYGMKNFTNHAMIIAKSSESGRIKWEEHRIRWTKILSTEYSWAEEDVEIRDHAQSVEHENSPFGLFIYGGGQSNGYGTPVLC
>Crotalus_tigris_LOC120300152_d3
KSFVTAFMQNYNTGEPGQKLELYISGYHLATNITVSTRNTILHKTISEGEIISIELPLSLQMEGSNKFNKTVLIEADQDISVISYNYLPKTSDGTITYPIHQLGQLYYVVTPTENSNKEFAIIAHEDLTTVTIHLKGTVIYKSKVYPAGSIFVTGLKAFEAIQLQSTEDLSGTRIESTKPVAVLSGHTCVTKFTACDHVVEQLLPVQSWGTTFIVPALPFQTQYDIAYVVSAENTLMRYQSSSKKESRTLVAGEVVQLEVLNSQPLFISADAGIQVLFFFTGAKRENDYYDPFLMNIPATTCYCNSYHIYGMKNFTNHAMIIAKSSESGRIKWEEHRIRWTKILSTEYSWAEEDVEIRDHAQSVEHENSPFGLFIYGGGQSNGYGTPVLC
>Crotalus_tigris_LOC120300152_d4
KKFLTAFIYNYANHHSKKLELHFSGYHPATNIIVSTNSGEIHRTVNEGEITSTELPLSLEMVGSDIFNNAVLIEADKDISVSSYSDVSGSTAGTLIYPIDQLGQLYYVVTPTEDSSLNLKEFAVVAHENLTSVTIHLKGTVTFKNQVYPAGSIFVTDLKAFEAIQLQSTEDLSGTRIESTKPVAVLSGHICAVKFTACDHVVEQLLPVQNWGTTFIVPALPFQTQYDIAYVVSAENTLMEYQSSSKKESRTMVAGEVVKLEVLASQPLFISADAGIQVHLFFTGSRSRGYSYDSFLMTIPAITCYCNSYHIYGKKGFINTAMIIAKSSESSGITMEGKAIRWTQIPGTEYSWAEQDVQVTDRAQSVEHKETPFGLFVFGGSSYRGYGTAALC
>Crotalus_tigris_LOC120300088
KQFITAFMENFETNRPSETSLKLFLVGHGNDTRVTVTVTRSSSRQIYSVAGDETVPVDLPTSLEMKGSGFFTHSIVIEAEHDISVVSFNRKLYSIASMTVHPVHELGSTYYIITPPGSKVASYQKELAVIAWQNPTQVTIELQGEVVYQGQSYGAGRTLTVPLKAFQVLQLQSDDDLSGTRLQSSAPVAVLSGHVCVQENYYCDHVAEQLLPVSKWGKTFIIPPVPLQTGLDIIYVVASQNTRVVYQSGQNKGFQDMVGGEIAQFPLQFPQAFYISADAGIQVVLFFTGIKTGNIGYDPFLINIPDISSYGLAYRIDGLRKFDNHILIIAKSSESVTWDKSVVAGVQWQLIPDSEYSWGEYQWKADINQRSVFLEILQAPFGVLAYGNKNYEGYGFAPSP
>Crotalus_tigris_LOC120300047
RDFITSYMQNFGTQTPKLQLQITGVFDQTTVTVSVPCNVCEKEFTKTVIVHKGKLESIVLPPSIEITGSKVFPNVVRVSADKDISVVSFSSKPLSTEISQLFPRSASGTEHYVVTPTGGPRGAFPQFAALSYEESNVVEIYLTAQVVFEGKTYSAGSKLTVTLAAFQGIQLQATGDFSGTRIVSQKPVVVLVGHICSWKYTKCNFVFEQLRPVKEWRKNYIVPPISWQTKSDIVFISASRTTAIQYQMGAQRQAVNLNGGQVLSISLLPKTPLFVQADVPVQVLFYSTGATYQSFSYDTFLMGIPDTDSYSQIYSVAGQPNFANFAILVVETLQINGLLVGGQALPKLEWNPIPGTVFSWALYQLQVVLFPYRVEHPNLPFGLLIVGVASMDCYGT
>Zootoca_vivipara_LOC118086743
KEFVTAFMQNLLESQPNPKFELLITGYHPATTVTVTANKSTFNKEVSVNKQTVSVEVPTSLEMKGTGIFDGAVWIQADKEISVVSHNYRGSTSATTIVYPTHLLGTSYYVVTPVGGSSDFSKEFAVVTYEFPTQVTIHLKGAVRFQGKVYGAGSRLVADLKPFQAIQLQSSADLSGTKVESVAPIAVLSGHSCVKQFSSCDHVAEQLLPVSSWGTTFIVPPVPFQTQTDIVYVVASQDNTLIQYQSGATSSSRRAVAGEVIQFLMQPSQSYFFSANAGIQVLFFFAGNSKQYDPFLINVPALKSYCTSYHIDGIKEFDNFAVIIAKTLDLNGITLEKRAITNAKWTRIPGTEYSFSQLSLGKEASALSVEHPSAPFGLFVLGGASADGYGSVALC
>Zootoca_vivipara_LOC118086743
REFITAFLQNHKLDYSEAQFQLFVSGYSPSTTVTVSVYKSKFHSQFPLARGQTAKVKIPAYAEMASTAKFCYTVVVKANQDISVLALNSKKNTADTTVIYPVHSLGTEYYVLTPPGELSNSYKEFSIIAWQDRTAVEVYLKGSVRFQGRIYPAGSKLNAVLSPYEAIQLQSRQDLSGTLVRSARPVAVLSGHTCANMNTNCNHVVEQLLPVSSWGRAFFLLPLSFQTKYDLAYIVASQPTTVTCVSGGIHTNYNLVAGQVLQLKVSRSGPIYITGNVGIQVFFFCTGGTHSGLTFDPFLLSIPDVFSYCTSYTLGGLEDFDNSAFIVAKTAAASGITMDGRALSGASWRQIPGTEYSWSEYSLGKKESTHSMTHPSIPFALLSFGIASRNAYGAVALC
>Zootoca_vivipara_LOC118086741
KQFVTAFMENFETSRASETNFQLLLTGHHNLTEVTVSVSRSAFRKSYSVGEGEMVPVQIPETAEMKGSTRFDQSVQIQADKDISAVLLYRKLYSVATTALYPSHELGTTYYIVTPSSTKPPIYLKEFAVIASQYPATVQILLKGNVFFGGTSYDAGTRITVYLRAFQVAQLQSSDDLSGTRIESSVPVAVLSGHVCVVQNSQCDHVVEQLLPVSSWGSTFVVPPVFFQTNPDIAYVVASQDTRVDYQLGAQKGFQDMVAGEVRQFEIQFPNAFYISANAGIQVLFFFTGLKSGNTGYDPFLINIPAVTSYGLSYHVDGIKNFENYVVIIAKSSETQRITRDETAITGVQWRMIPGSPYSWAVYNLGPRHQSISLAHPETPFGVLVFGSRNYEGYGFAPPP
>Zootoca_vivipara_LOC118086741
KEFVTAFMLNIKQNRRNTKLELLITGYHPATTVMVTANKATFQNTISVNEGETVSIELPASAEMVGTDTFDRAVAIRANHDISVFSRSHKDYSTGATVVYPIEQLGTLYYVVTPVGEMADTFKEFAVVAYQAATRVDIRLTGSVTFKGRVYPAGSILVANLKAFQAIQLQSLQDLSGTKVESSGPVAVLSGHSCAKNHTHCDHVVEQLLPVSRWGATFLVPPVSFQSRYDMAYIVASQNTSVTYQSGPTAGNYNMRAGEATQLSIQPPRALYISADRGIQVLFFFAGASRGSTIYDPFLINIPPLASYCRSYHIQGMVGFDNYAVIIAKTSETGEITLEKRAVENIQWRPIPATEYSSTQLSLGRKASSLSLEHPSTPFGLFVFGGSFRDGYGSIALC
>Zootoca_vivipara_LOC118086742
KEFVTCYLQNYLASQQSPRLELLITGYHPATTVTVTVNKSAFQKTVLVNEKETVSVVVPASLELTGNNIFDGVVRIQADKDILVFSYNYKLTSSAATVVYPVQQLGTQYYVVTPEGHLSNTFKEFAVVAYQFPTQVTIHLKGAVTFQGKVYGAGSRLAVDLKAFQAIQLQSSVDLSGSKVESDAPVAVLSGHSCAIQFSECDHVVEQLLPVSSWGTSFIVPPLSFQPRVDIVYVIASQNTLIQYQSGVTQDSRRAVAGEILRFEKQPSQALHFFADVGIQVLFFYTGTNNGNCQYDPFLINVPALTSYCTSYHIDGIKDFDNFAVIMAKTSVSGGITLEKKPITNVEWATVPGTEYSFALLSLGKEASALSVEHPTTPFGLFILGGAKSNGYASVAIC
>Zootoca_vivipara_LOC118086742
TEFITAFLENAYKSNGTPKLQLLITGYHPATTVTVTVNKSTFQKTVSVNEKETVSIVVPASSEMKGTNIFYQTVRIQADKDISVFSYNDKFSTSAATVVYPVQQLGTSYYVVTPVGDAANTFKEFAVVAYQFPTQVTIHLKGAVTFQGKVYGAGSRLVVDLKAFQAIQLQCSVDLSGTKVESVAPVAVLSGHICVQKFSYCDHVAEQLLPVSSWGTTFIVPPVPFQTQTDIVYVVASQDNTLIQYQSGATPGSRRAVAGEVIQFQMQPSQSYFFSANAGIQVLFFFAGNSKKYDPFLINVPALNSYCTSYHIDGIKELDNFAVIVAKTLDSNGITLEKRAITNAKWTRIPGTEYSFSQLSLGKEASALSVENPSAPFGLFILGGVHADGYGSVALC
>Zootoca_vivipara_LOC118086742
REFITAFMQNGLPRMFQGDFKLLITGYAPATSITISMKQPALRVQTEVNAGQTLSVKIPPEAEMVGSSVFENTLTVRADKDISIISLNYKPQTADTSIVYPVASLGTEYYVITPNVGTDRYREVAIIAWEEPTAVEVYLKGAVTFQGKVYPRGTVLPISLQPYQAAQLQSQVDLSGTRIVSQKPVAVYSGHTCVSRQVHACDHVFEQLLPVSSWGTNFIIPSLPFNMEYDMVFVSTSQKTHADTQMGQSKRSRNLPAARATMYGIQGTTAMSLSASSGVQVMFFSDGGTYGNLQYDPFFMAIPDISSYCQAYHIYGHDHFENYALIIAKSSETSGITLDKRPLSGLQWKLVSGTEYSWASHSLGQGYTVHTIEHASSPFGLLSVGIGNEKAYGSPAIC
>Zootoca_vivipara_LOC118086744
KHFITAFMQNGLQKSSEDGNFKLFVTGLKDSTSVTVAVYKTKFLRDFAVQRGETVPVQLPSNVEMVGSNTFHSAVIVRASHDVTVLSLSSKPNSVATTVVYPRYLLGNTHYVVTPSGEPSKGFQEFSVVSSQDPTQVFIYVTGQVTFHGVTYGPGSKLIVSLEAYQAVQIQSHQDLSGTKVVSHKPVVVLSGHSCIWAHDNCQHVFEQLLPIRKWGKEFLVAPLPFQTNYDVAYVAACQTTHLQIRSGTHHAKHQLEDGQVIAVEVRAQKPLYISSNVGVQVLFYATGGVKEGVPYDPFLSGVPAMSDYSKSYGILGQEGFHNLGLIVAESRTCQSITLDKQPLHYAHWRVIPGTSYSWTEFFFSGHQAMHFVEHPKSTFSLLSIGVAPHNSYGSVAFA
>Zootoca_vivipara_LOC118086745
THFVTSYMQNYAESGKFELQITAYSDSTTVTVSVPCEGCPQGENFERRLTVDKGKMVQVELPKFVEIIGSKVFSSVVRIQSDKDVSVISLSSKPYSTETALLYPVSSLGTEHYVVGPAIAPAGYLQEFAVLTTQGPNVVDITLKSQVNFNGKTYSAGSKLSVTLNAFTGVQLQGKGDLSGTRIVSQLPVAVLSGHVCSWRYTKCNHVFEQLLPVSNWGKTFVAPPIPWQTKTDTLYVSASQATSVNYQMGTSKQTIKLGGGEVKQIQISPKTPIYLSADVPVQLFLYSNGASTRSFSYDTFFIGIPYIESYSLSYSVIGQVSFQNSILLVVKSLETGGLTVNEKLLSGVTWSPVPGSEYSWGRYDLPNALVPYIVANPKSPFCLISVGIASMNGYGSPGAG
>Dyscophus_guineti_DNDef9501c0g1t1
TEFVTTFIQNGVTTGSNQRCELRIGGLQDQTSVNVVVRGGVYNATFKVDSGKTVTVRLPASAEIRGNGIFKDTVYIKASEKVVVLSLHAKASSGETSVVLPITSLGHNYYLFTPKTGASGSTKVVSVIATGEETSVEIHTKGLLLYNGKRYLPNSIVSVTLSPWNAVQMISADDLSGSQVVADKEVAVISGHTCAQKNTRCNHVYDQLMSVPSWRTSFMVVPFSYQQKSDTTAIIAEKPTEV
>Dyscophus_guineti_PRIT-Dg_d1r
KQFVTSFLPNKNNKEPSKTELLVTGTKDNTRFFITSDKTNLKKEARVGKDETVRVPIPPEVGSEPVVIKSRSDITVMSSSYKGDSGDMSAILPVDSLGKEYYVMTPALGAPDQYKQVSVISDEAPTTVKISVTGTVTHKGKTYKKGDIIKENLDPYQAITIQSKDDLSGTKVMSSRPVAVIAGQTCAKGNIGCNQGYEQSIPVEKWGSRYYVPSHSSPPNSDTAYVMAPKKTAIQYTSGTEKVYKIVEAGEPLKIKVDKTSPLSIISREKFQVMLHGKGGIYKGKPSGSYLSSVPDISKYGLKFNPVSQDNFNNIGMIMAKTTSTPEITVDGERPKDMKWNPFPGTEYSWAEYDFGTKFASHTVKHPSVPFGLMLNGYGDKTAYGTVAPS
>Dyscophus_guineti_PRIT-Dg_d2r
KDFATAFLPNNNNNKPSKMEVLVTGTEDNTPVSITSSQANFKKEMKVRKGQTVRIPIPAKVGSQPVVIKSPKDITVMSSSYKGNSGDVAINLPFNLWGNEYYVITPALGPPNQYKQFIVITYSSPATVNVYVRGTVVYEGKTYVKGDVITVSMAPFQTILFQSKDNISGTRVFSSSNVGVMVGHSCAQDNNGCNNVFEQIDSVPRWGSTFFVASTSSKPNFDTVYVMAAKKTTIQYTSGTAKMNKNVEAGELFQINIDQSSPLFLSSPDGLQVLLHGKGGKFNNKPFGSFLSLIPDTMKYGLKYNLITKSNFINWAVIIAKTESGFGITFNGKRPKGIKWNKFPGTEYSWAVYNLGLKHASYIVQHPSDPFGLLSIGYGDNAAYGTLASC
>Dyscophus_guineti_PRIT-Dg_d3r
KEFVTSFLPNNNNKEPSKTELLVTGTKDNTRLSITSAKMNLKRELKVGKGETVRVPIPPEVGSEPVVIKSPSDVTVMSSSYKGDSGDMSVVLPSDSLGREYYVMTPALGPPNEYKQVSVISQAAPTTVKISVTGTVTHKGKTYKKGDIIKENLDPYQAITIQSKDDLSGTKVESSQPVAVTVGHTCAEGNIGCNQVYEQSTPVETWGSRYYVPSHSSPPNSDTAYVMAPKKTAIQYTSGTEKVYKIVEAGKPLKIKVDKTSPLSLISREKFQVMLHGKGGIYKGKPSGSYLSSVPPISKYALKYTPVTQDNFNNIGMIMAKTTSTPEITVDGERPKDMKWNPFPGTDYSWAKYDFGPKYASHTVQHPNVPFGLMLNGYGDKAAYGTVAPS
>Dyscophus_guineti_PRIT-Dg_d4r
KEFVTSFLPNNKNNKEPSKMELLVTGTEDDTRFSITSPKIKFDKEARVGKDETVRVPIPPEVGSEPVVIKSPSDITVMSSSYKGDSGDMSVVCHPIIWEG
>Breviceps_mossambicus_PRIT-Bm
KKFVTTIPQNKDSKEEVDHEIMVTGTEPDTEVTITVADDKFTKKITVGKGEAATIPVLLNQEVKGTSLDTHPVVIEANKPISVITSNYKGNSGDTSLALPSNQWGTEYLVSMPSGGSDNERYGLSLTSDSATPVEVTLTGAVTYDGINYKKGDKLSVVLAKHQSIHLKSKEDLSGTKVTSLLPVGVQSERWCADESNGCNQVYEQLRPSTGYGNTFYVPSLSVQPGYDTAYVMPAKDTTVTYNLGDQKIKKQLTAGEQLKIKFSASTPLSINSDEGVQVLVEGKGGPNAGSFLTTIPNVKQYGLYYDVYGQDGFDTNKAIIIAKTSSTSGITIDGLPPSGLNWIEFTGTEYSWAEYSLGSGLSSHSIQHTNSPFGVLSVGYSENKAYASMAAC
>Breviceps_mossambicus_DNFR66c0g1t9
KKFVTTFLQNKNSDEEVDRQILVTGTERNTKVVVKVANDKFTKKFTVGKGETATIPIPVLPNQEVKGTSHDTHPVVIQSNKPITVTSRNYKGNSGDMSMVRPVDQWGTEYYVSTPSVGPENQFSEFSVTSDGATPVQIKLSNDVNFEGRNYKKGDTLSTVLGPQQSIQIQSKGDLSGTKVTSERPTRVDVGNTCAVGHKGCDHISTPLQPVNQWGNTHLIPAMSMQPKYDTVFVMSATDTNMTYTLGNQKFSKQLTAGKQVQVNFNASLPLSISSKDPVQVLFHGRGGRYVGSYLTEIPAVENFGTSYNVNGQDGFDNNEAVIIAKTSDTPGITIDGETPETMEWKPFPGTKYSWAEHNFGPGLSSHTIQHPSSPIGVLSVGYSMNKAYGFVAPS
>Breviceps_mossambicus_DNDef11410c0g1t1
KEFVTAFMQNYLTTYSTGNFQLTITGYSANTNVTVWMNKSSFKRVLTVNDRTTILVQIPPNAELAGVTKSCNVIIIKADKDISVLSLNSKLNSADISIVYPLEDLGTDYYVVTPLDGPSDAFKQFSVITNEESTSVDIYLKGAVLYQEKIYVAGSVLTVLLDPYCALQLLSSDDLSGTRIVSQKPVAVLSGHTCTWKNTKCNHVYEQLLPVPSWGTNFIIPPIAIQTKQDIVFVVASQSTNIEYNIAGKQTNTNLIAGQVIQLNVPVKTPIYLAASAGIEVIYYCTGWQGVNSIQNDPLLMTIPPASKYCLSYISYGQQDFANYGTIVVKTADISKVSINKNPTKYLTWYDVPGTDFSWAFQDFGKGFSIHTTNNVSPFLLLSFGFSNLNGYGSPATC
>Phrynomantis_microps_DNDef1139c1g1t29_d1
TEFVVEFLQNRNDYELPVRQVLITGVAPVTTIIASVDMDNFRKTITVRNGETVTVPYPVREELKGTGICHRPMVIKADSDITVVSRNYRENSGDTALLYPVSQWGYEYYITTPSEGTAGNKVFSITAHHYPATVYIYLAGSVIYGQQQYHKGDKMVITLQPSTSFHVQSAEDLSGTRVVSNQRIGVMAGNTCAQGSTGCSHVYDQLLDVTNWGTSYFLISMPYQITYDIVYVIAARYTVITYSSAKGKVNRNVSPGEQIQIPIDSSSPIFMSSKDGFQVVFFGRGGVSNNQPLGPFTSLISGADTFGLSYALIGQDNFDMNFGIFICKTASTSGITIDGMTPKALEWKPFPETEYSYAIYNLGSGFSSHTVRHPVIPFGLLSIGYSKNLAYGSLAPC
>Phrynomantis_microps_DNDef1139c1g1t29_d2
REFITAFLQNNDNQQQPNRELVVTGTEDNTVVTVTSEKINLQRQAKVGKGETVRIPIPAEIGSQPVVIKTNSDVTVISSSYRGVSGDTALILPFNLWGIEYYIITPGSGPQYQYSQFIVIAYSAQTVVNIRLTGSVTYAGKTYAKGDMLVVNLAPFETLLILSADNLSGSRVTSSFPVGVAAGHTCAQDKTNGCNHVYEALFPVQRWGNNYFVPYTSFQTGYDIVYVMAAKKTTIQYTSGTAQMNKNVEAGELFMINLDRSSPLSISSPEKFQVLLYGQGGIFRNMPFSSFLSLVPDTTKYGLKYNIISRATLNNLAIVIAKTASVSRITFDGARPQGLKWIQFPGTEYSWAEYNFGSKYGTHTVQHPNSPFGVLSIGFSDKGAYGTMAPC
>Lithodytes_lineatus_DNDef321c0g1t5
KYFQIAFLHDSFSNESPSRQIMVTGISPSTLVTISVNNLDFKKIINIGKAETVTIELPEYEEIRGTGTSPFSTMVKANAEITVMSSTFKGTSGDVVLNYPVDQWGNKYHVITPFFGLSDHYSEFGVLAQEIPTIVTIDFGGAVTFNEKNYKKGDRMTTNLEPYQFMHFQSNEDLSESMVTSQNSVAVFSGHSCAPSNGACSHVYEQSKPEENWGNTFYLPDLSLQKTFDIVYFYASRTTCLEYGTGGTLPFPPQAGVLSATSQISGSSKRKRDISADICLGDLGGENLLAKLEGGKLMKLDVSPFLPLFIHSSERIQVFRFVSGSEGAFLTKIPSIESFSRTYNLIEQEGFVNNKAVIIAETSKAPEITHNGMVLKSTKWKAFPRSKYSYAEYEYGGGSSSNTVQHPSMHFAILAMGYSKDKAYGSVAPG
>Lithodytes_lineatus_DNDef696c0g1t11_d1
REFITTFLQNHNTNHPLEREVLVTAALAPAKVTVSLHKSDFKKELVVEKGHTVVIPIPTSTEVKGTRSSTDTVKIKSDVDITVMSKNYKQNSGDKALIYPVRQLGYDYYIITPPNGPEDQKPEFNVICYENPTIIDIHIKGAVNFNGISYSKGDKMTLNLMPFENFQIQSKEDLSGTRVVGNQKFAIIAGHTCAQNNIGCSHVYEQLKPTSSWGTSYFVPGLSFQSKHDTVLVMASKDTTIAYQSGTVNMAKKVSAGDLTQIDVTASSPLSIQSTDGIQVLLHSLGGKYKGKSFGSFLTRVQDTTSFGLSYNLITDDNFDTNLGIIIAKTTSAPGIKVNDKSPTDILWNKLPGSEYSWTEYNYGSGFRTHTIQHPTVPFGLLSVGFGFNSAYGSLAPC
>Lithodytes_lineatus_DNDef696c0g1t11_d2
KYFLVAFLHNSFTTESPLREIIVTGIAPSTLVTISMNKFDFKTNIKVGKGETATILLPKYPERRGSGTYPFSTIIKADAEITLMSRNFMETSGDVALNYPVDQWGNEYYIITPFIRPSDHYAEFAVLAQEIQTIVTMVLRGAVEFDGNYYKNGETLTVTLEPFQFIQIQSKNDLSGTKVTSQYPVAVLSGHSCAPSNIGCSHVYEQILPVESWGNSFFVPGLSFQSTDDIVYVISPKATCLEYQSGGQNLRTKAEAGKLVKFKVSVSSPLSIHSPDKIQVFLYGTGGKTQGRPFGSFLTKIPDIESFSLTYNLIGQKNFDNNIAVIIAKISSGPGITHNGKVLQNTKWNAFLQSEYSYTEYNFGGDSSSNIVQHTTIPFGLLTIGFSKNMAYGSVAPG
>Leptodactylus_rhodonotus_DNFR206c0g1t3
KYFIVAFLQNSVYNEKPLREVLVTGISPSTSVTISMNKSDFKKEVTVGKGETVIIELPKYEEISGTGTSPCSAIIKSNADITVMSSNFKRTSGDVALMYPVDQWGNNHYIVTPFTGPSDHYTEFIVLAQDSPTTVTIVPSTSMLVNGKNYKKGDTMSVNLEPYQFMQVQSKYDLSDTEVRSQNPVAVVSGHSCAPSHGGCSHVYVQQQPAENFGNSYFVPGLTFQPTYDIVLIFTPKTTCLEYQSGVPQERELSPSRQIRDSSKRKTDLSVGRCVKVLASPQSGGQKQKIKLDAGKLMKLNVSESSSVSIHSSGRIQVLRFVTGGEFQGKPFGSFLTNIPDTESFSRTYNLIGQKGFDNNLAVIMAKTLSGPEITYNGQVLQNIAWKEIPQSEYSYAIYNYGGGFSSNIVKHPTTPFGLLSIGLSNNKAYGSEAPG
>Hyalinobatrachium_cappellei_DNFR1967c0g2t14_d1
QLGVEYYIITPSNGPENQFTEFLVISPEAQTTVYIYLTGSVTMNGTNYSKGDKMTLNLMPYQLFQIQSKDDLSGTRVVASDKVAVIAGHTCAQNNIGCSHVYEQLRPIESWGTSFFVPGLSFQSKFDLVFIMASQNTYITYQSGPDNVSKLMAPGDLLQIKLTVSSPLSIQSNHGIQVLLYGLGGTYGGKPIGSFLTSIRDTNSFGLGYSLIGQDKFDTNLGIIIAKTSSAPGIQFDNKSPNGISWKNFPGSEYSWAEYDYGGGFSTHTIQHPTVPFGLLSIGYTLNLAYGSLAPC
>Hyalinobatrachium_cappellei_DNFR1967c0g2t14_d2
KKFITAFMQNSIAGTPLTDVIVTAALAPAKVSVTINKSDFKKEVTVQKGQTVVIPINGTELIGTKSSPNTVMIEADTDITVMSKNYKSTSGDMALIYPVNQLGVEYYIITPSNGPENQFTEFLVISPEAQTTVYIYLTGSVTMNGTNYSKGDKMTLNLMPYQLFQIQSKDDLSGTRVIASDKIAVIAGHTCAQNNIGCSHVYEQLRPIESWGTSFFVPGLSFQSKFDLVFIMASQNTYITYQSGPDNVSKLMAPGDLLQIKLTVSSPLSIQSNHGIQVLLYGLGGTYGGKPIGSFLTSIRDTNSFGLGYSLIGQDKFDTNLGIIIAKTSSAPGIQFDNKSPNGISWKNFPGSEYSWAEYDYGGGFSTHTIQHPTVPFGLLSIGYTLNLAYGSLAPC
>Hyalinobatrachium_cappellei_DNFR1967c0g2t14_d3
KKFITAFMQNSIAGTPLTDVIVTAALAPAKVSVTINKSDFKKEVTVQKGQTVVIPINGTELIGTKSSPNTVMIEADTDITVMSKNYKSTSGDMALIYPVNQLGVEYYIITPSNGPENQYTEFLVISCEAQTTLSIYLKGSVTMNGKNYSKGDKITQKLMPYQLFQIQSKDDLSGTRVVASDKVAVIAGHTCAQNNIGCSHVYEQLRPIESWGTSFFVPGLSFQSKFDLVFIMASQNTYITYQSGTVSENQDVAAGDLIQINLTVTTPLSIQSTHGIQVLLYGLGGTYGGKPIGSFLTSIRDTNSFGLGYSLIGQDKFDTNLGIIIAKTSSAPAIQFDNKAPNGIVWNIFPGSEYSWAEYNYGGGFSTHSILHPTVPFGLLSIGYTLNLAYGSLAPC
>Hyalinobatrachium_cappellei_DNFR1967c0g2t14_d4
TYFVAIVMNNKISDGKPYWNIMVTGTSPSTSVTISMNKFDFKKDMKVGKGETIKIEPPIPMASIGTGICPHGIIIKADADVTVMSRNFKKTNGDVSLIYPVDEWGTEYYIITPSNGPSNEYKEFGVLAQGMQTAVTIVLNGAVQFNGKNYRKGDTMTVNLEAFNLIQIQSKDDLSGSKVTAQYPVAVLSGLTCASSNGGCSNVYEQLQPVSSWGTSYFVPGLSFQSKSDQVYLLASKSTCVEYWSGGKKLKTKAEEGKVMKFDVSASSPLSFHSNERMQVLFYGTGGKFKGTSFGPFLTTVQDIESFDLTYNLYGQENFDNNIAVIIAKTSSGPGITYKGKALKDAKWNKFPQSEYSWLEYNYAGDVSSNTVQHSTTPFGLLTIGYSMNMGYGSVAPS
>Hyalinobatrachium_cappellei_DNFR256c0g1t1
TEFITTFMQNGLPNLSGQKNEIRISGTEDKTNVTIQILGGSYLKTIPIGSRTTVSVVLPGSTEIRGSVSFKTMVYITADKPISVLSLNSKYRSAETSVVYPFSALGTEYYLITPKTGASGSSKVFSVIALNEETSVTIHTKGSVQINGQKYAPNSIFSITIPPFHGVQMLSSEDLSGSQVVAKNPVAVMSGHTCAQKNTQCNHVYEQLLPVASWGTSFIVAPLSFQQSTDLVYIVAAGKTEVNYFFNTAQKKENMVAGQVLEIELARIPLKIEASNGVQVTLFNSGGRGRRFEYDPFLMNIQDLDHYCSYYYLYGQRGIDNYAIIIAESASTAGIRFDGRPLYNSKWTKIPGTSFSWCEHNYGNSLTSHRVEHPSKGFGLQSVGIGSTFSYGSPGTC
>Bombina_orientalis_DNFR190c0g1t4_d1
REFVTVFMQNHDPKETPQLELLVTGTKPSTSVSVTINKSDFRKDVKVGKGETVYIPITTNVEMSGANTSPSSIVIKSDVEVTIVSRSYKYGSSDTALLYPVRLWGVEYYIITPPWGADGAYPEFSVITHENPTVVNIDLKGAVSFQGKNYPKDSKLTLTLKPFQAVQIQSTDDLSGTKVVADHPVAVLSGHTCSQKNGNCGHVYEQLLPVPSWGYSFFVPGMSFQPKSDIVFIIPAKDTEINYQSGSEEEIKELLAGEVLQLEVSTSSPLNINADSKLQVLFFGTGGTFNTKPFDSFLTNVPATERFGITYELIGQDKFETNLAVFVIKTSDKPGITVDGKLPEGVKWKEFPGSKYSWGEYNYGSGFSYHTVEHPTVPFGLLSIGYSPSVSYGSLTPC
>Bombina_orientalis_DNFR190c0g1t4_d2
SEFITAFMQNHKPEEVPQLELLVIGSSPSTSVSITINKSDFRKDLIVGKGEAIPVPITAPVEMHGTGMFSSSVIIKSEADITVVSRNYKYASADTALLYPVYQLGVEYYIITPPWAIESEYKQFSVITYKTPNTVDISLKGSVNLNGVTHPAGSTLTLTLEPFQAVQIQSTDDLSGTKIIAKNPIAVLTGHTCSEKNGACDYVYEQLLPVSSWGTTFFVPSMSFQTKYDITFVVASQDTSLEYYSGKDKGNKDLKAGEVTQFEIKENSPLSVVASNRIQMLLYGTGGTYKDKTFDPFLTNIPDIDKFGNMFAIVGQDKFDTNLAILLTKTTDLSEITFDGKAPQNIQWKVFPGTDYSWGEYSYGGGFSSHIVENVKFPFGLLSIGFSERIGYGSVAPC
>Bombina_orientalis_DNFR190c0g1t4_d3
KEFVTCFMQNGDPKTPGEFSFLITGYFPETLVHIVDHKVNFTKDVVLNNKETVLVQIPVNPELEGSVPSTSSFVIKANKDISIESRNYKPFTEGTALTYPLQELGLEYYILTPAGEPKNLIGYKEFSITSYQDVTEVEIWLKGEVIYLKQTYPADSKLTLTLQPFETVQLQSKDDLSGTRVLAKNPVAVLCGHVCYAENSDCDHVSEQLRPVSSWGKNFLVPPLAFQPNADVALVVASQKTKVIYQSGKNKGVVTLEAGEVTKFVVRESDPLFISSEFPIQVVFYCTGGVVDGKEFDPFMIDIPDSSKFGTSYKVNGHEKIENNMFIIVAETSSVKGFMFDGKPLGNIIWRPIYGTIYSWGDYRYGSGYSSHNIEHPSTPFLILSIGISEKIGYGSPAVC
>Bombina_orientalis_DNFR190c0g1t4_d4
MEFITAFMQNHDSTQPPQLELLLTGTSPSTSVSITISKTDFKKDLKIGKGETVRVPITENIEMHGSGVSPSSVVIKADAEVTVISHNSKQLSGDTALLYPVNQLGSEYYVITPPWGDDSQYTQFSVVNYQYPSRVKIFLKGDVTFSEKEYKAGDNLELNLEPFQAVQIQSKGDLSGTKIVSQNRIAVFSGHTCSKKNGGCNHVYEQLLPVESWGTYFLIPFCSYQLQYDVAFVVASQDTFLTIQSGNQADSKHLEDGQVSQFKILPSMPLIIHASEKVQLLFYGTGGEFKNKSFVPILTKIPDLRKFGLRYEIVGQQKFDLNLAVILAKKSEGQRITVDGKPLIEIDWKTFPGNEYSWGEYSFGSDFNSHILEHQNSPFGLLSIGYSDHMSYGSVAAS
>Bombina_orientalis_DNFR190c0g1t4_d5
RNFVTSFMQNSDPKLPGEFTFFITGIFPETTVVVTVQKTDFRKVVMVGEKETVVVTISLNLEIIGSTPSTSSVVIKANKDISIESRNFKPFSEGSSLMYPSQELGSDYYILTPANEPKDLIGYKEFSITNYKDPSKVDVHLKGEVNYRGRMYPANSTINLNMRPFEVVQIQSKNDLSGTRVVTQNPVAVLSGHICYTEHTSCDYVTEQLHPVSTWGTTFVVPPLSFQQNFDVVLVISSQDTQINYQLGTTAGQYNVKAGEVVKFQVNMTSPLYLSAGAGLQVIFYSTGGTLDGKTYDPFMINIPDRSKFGTSYKFSGHKDIEHNIAIIVAETFSTSGMTFDGKPMDTVQWRAMIGTKYSWAELDYGSGFSSHIIEHPHSPFLVLNIGISERIGYGSPALC
>Bombina_orientalis_DNFR190c0g1t4_d6
KQFITALLQNSDQDTPSTLFLTISSISSRTSVTVITGNASFRKDLTLGMDETVLVEIDKPIGMVGTDTSKASVMVKSDKPIGVVELNYKKDTADSSIIYPVHELGLEYYIITPPWGDKDSYKEFVVIAYEKTTVVDICLKAKVTFKGNEYAADSNMTITIKPFEVIKIQSQDDLSGTRVLSDNPVAIISGNTKSKKNNAAGHVSEQLLPVSNWGRVFIIPVFSFQTKDDIIFIVTFQETVIEFQSGEITWSHKLEKGEVLQVPPNATSPLHIYCNSMAQVMYYSAGGDFLGKQFNPFFTNIPDITSYGVSYKISGQPNVDNNFVILLVQKPWISEMTFDGKPLPDDVKWKEIKGSSYLWAEYNFGSGFSFHIIKHPIAPFGVLTIGIGDHISYASPSVT
>Bombina_orientalis_DNDef8053c0g1t8
TEFITTFMQNSLSDLSQQRYELRMTAHSDNTSVKVTVLGGAYSRNFSMNGERSISVALPSSSEIRGSMIFNNTVVISSDKPINIQCLNHKFRTGETSIVYPVASLGNEYYIITPKDGPSGNYKVFSILAYKEATSVEIMLKGTVEFRGQKYPANKPLSINLAPFQGIELLSQDDLSGTHVKSQKPVAVLSGHTCAWKNTKCNHVYEQLLPVSQWGTSFFVAPLSIQPNADQIYVIAAGPTKLTYTLGTDESKSDMVAGQVLEIQISRLPLRITASAGVQVTYFNTGGRSRRYEFNPLLMNIMDTKSFCSSYYIYGQRDVDNYAILIATNSTTDGITIDKRPLRNPNWNAIPGTEYYWFEYYIGNSFTSHVISHPDKSFGLQSIGTGTLFSYGSPGSC
>Pleurodeles_waltl_DNRF39954c5g1t1
KKFVTVFMQNYIPKYEEATLKVLITGYSASTKVTVVLQKTSFAKVLTVFEGETVEVQVPNTAQFIGTGKFYNTVTIQADNDISVLSVNHKKLSTATTIVYPTQDWGTEYYIVTPLDGPTDSFKEFSIINNEEASNVEIHLKAEVTFQEKKYPAGSTLSVMLESLQAIQIQSKGDLSGTRIVSSKPSAVLTGHTCTWKNTKCDHVCQQLLPTTSWGNTFIVPAMPFQTRSDFVFITASKSTRVDYQAGSSKETKTLDAGEVLKLEVKVASPLYIKGTAGIQVILYFTGWTASDRTPYDPFIINIPDVDSYCMSYYTYGLKDFNNYAILVAKTSATATMTLNKVTISGLKWSPVEGTEFSWSNLSVGKDFSSSMIDGSSPFGLLSFGLSNMDGYGSPGTC
>Pleurodeles_waltl_DNFR41728c2g1t6_d1
HIGSRVETIEPVPSQQHGVEYYVLTPPGKSDDDDKEFSIGNFQKPNNVVIYPTATVVFQGQTYKPGNKITISLKPFEVIRVKSKDNLSGTRILATNPITVFSGYSSPETVTPSYQISTGLYPVTQWGKEFFFRSLAVPGNTDMVFVVASRPTNIQFQVGDHKQSQTLKAGEVTQIGIPELTTVFIRADQPVQATYYGTGGKIEDTLYEYFMLNIPHTGLFATKYRVPSNPISERNRAVLIVKTSAVSLITFDGKSLSNIEWKPIPGTEYSIAIYDFGNKPTMHLVEAPGMPFGLLIIRYPQHPAIGKPERP
>Pleurodeles_waltl_DNFR41728c2g1t6_d2
KEFVIPSPKILNQKEVKLEFRVTAYEDQTKVTLVYELARFKRELILSKGQTVAVSITIPAELLAMAKETSSIVIKSDKPISVVTETVRGTQSETSGIIPLQKVGSEYYVVTPSGGEAGDRKEFSVTNYEGQNKVEIYPTGSVQYKEKTYTPGSKITLTLESFQEVHLHSKDDLSGTRIESTKPVAVSSGYSCSGKVTPCHHVSLQLLPTSRWGTHFFAPSLAFPGRTDMVYVVAVQDTQLSYQVGERKLSQSLKAGQVLRIELPESATVSITASARVLAMYYCTGGKIGDRSYEPFLMNIPDVSRYGTSYQVIGNPHLEKNIAVLVVKTSAISQITFDGKSLSNLSWKPFPGTEYSWVKYDFGIDAARHTVELDNIPFGLMIIGYSKGNPK
>Pleurodeles_waltl_DNDef36518c0g1t1
NEFVIPTPRNVNSNEPTSIELWISGYFEFTSVTIFLERANFKKEVTIEKGQTIRVEIPIPKEMLGETTFTYSVIVQSDKPVTVTSLTHKGKQVKVNEVLPLQDLGVEYYVVTPSGVPSGGYPGFSIANYKGFNPVDIYLTAAVKFEGKDYQKGSKISLTLKPFQQVYIQSRDYLSGTKIVSSKPVAVMNVYSCSRTDTECHDVATQYLPVPRWGTTFLVPASGLPDQKVHVYVVASQETEVKYQLGEIKEEKTLAANDLLNIKMRGSDTLVLTANRAIEVLYHIFDGKIGDRSLAPYMVRVPNVRDYATMYKITAQPNFDKNFAVFIAKAASLPQITFDGKPLPDIKWKPILGTEYSWGMYDYGTKPGSHVVEHPQIPFGLFNLGYNDVSSSANPATP
