# Supplementary material for: Recurrent evolution of adhesive defence systems in amphibians by parallel shifts in gene expression
Source: Nat Commun. 2024 Jul 10;15:5612. doi: 10.1038/s41467-024-49917-3 (PMC11237159; doi:10.1038/s41467-024-49917-3)
Supplement: Supplementary file 8 — Source Data [file 41467_2024_49917_MOESM8_ESM.xlsx]

## Sheet: Figure 1a
Figure 1a	Adhesive strength (in N/m2 or kPa)
	species	Dyscophus guineti
	curing time (min)	10			60			60			60
	joining pressure (kPa)	40			40			4			40
	treated with	/			/			/			water
		individual	glue mass (mg)	kPa	individual	glue mass (mg)	kPa	individual	glue mass (mg)	kPa	individual	glue mass (mg)	kPa
		1	10	17.8006	1	9	24.0638	1	7	43.8423	1	8	36.5902
		2	6	38.568	1	6	78.125	2	10	20.1081	1	7	30.327
		2	9	32.9641	1	10	102.848	2	10	40.5459	3	10	44.8312
		4	9	35.9309	2	8	36.5902	4	8	7.25211	3	6	36.2605
		4	10	28.3492	2	10	44.8312	5	10	14.1746	5	15	28.6788
		6	7	22.7453	4	7	39.2273	6	9	25.3824	5	12	16.1524
		6	10	59.0058	5	10	60.3244	6	10	33.9531	6	10	27.6899
					6	7	20.1081				6	7	37.2495
					6	8	61.6429
					7	5.9	53.7315
					7	9.8	135.153
					7	9.6	15.8228
					7	10.5	96.5849
					7	6	118.012
					7	8.4	95.596

## Sheet: Figure 2d
Figure 2d	Native PAGE

## Sheet: Figure 3c
Figure 3c
		Dyscophus guineti	Breviceps mossambicus	Phrynomantis microps	Lithodytes lineatus	Leptodactylus rhodonotus	Hyalinobatrachium cappellei	Bombina orientalis	Pleurodeles waltl
	IgGFcBD disorder (% of AA)	17.9487	12.7226	0	0	5.04587	0	1.50754	9.00322
	(number of cells per species reflects variation in domain number)	5.64103	35.9494	2.30179	2.51256		0	0	2.8133
		30.7692			0		0	0	2.26131
							0	3.01508
								0
								0
	amino acids in IgGFcBD under positive selection (%)	32.5641	15.736	3.5533	7.48792	5.27523	3.27456	1.25313	8.36502
	prit expression (TPM)	15055.6	11834.8	569.278	1388.72	126.415	268.518	211.132	577.984
	galectin expression (TPM)	57949.4	7119.36	1152.11	1172.97	1269.99	1422.73	2647.46	3321.66
